# Supplementary material for: Proteomic and functional annotation analysis of injured peripheral nerves reveals ApoE as a protein upregulated by injury that is modulated by metformin treatment
Source: Mol Pain. 2013 Mar 26;9:14. doi: 10.1186/1744-8069-9-14 (PMC3623807; doi:10.1186/1744-8069-9-14)
Supplement: Additional file 1: Table S1 — List of all proteins found in the sciatic nerve by MUDPIT with the number of peptides found in SNL, sham and SNL + metformin listed for each protein. ApoE is in red. Table S2. List of all proteins increased by SNL treatment compared to sham animals. Table S3. List of all proteins decreased by SNL compared to sham. Table S4. List of all proteins increased by SNL + metformin. Table S5. List of all proteins decreased by SNL + metformin. [file 1744-8069-9-14-S1.xlsx]

## Sheet: Table 1
			Number of peptides
Identified Proteins (295)	Accession Number	Molecular Weight	SNL	SHAM	SNL + Metformin
139 kDa protein	IPI00205809	139 kDa	8	45	2
142 kDa protein	IPI00389770	142 kDa	0	0	2
14-3-3 protein epsilon	IPI00325135	29 kDa	5	30	0
14-3-3 protein gamma	IPI00230835	28 kDa	1	9	0
14-3-3 protein theta	IPI00196661	28 kDa	3	6	0
14-3-3 protein zeta/delta	IPI00324893	28 kDa	9	23	2
151 kDa protein	IPI00361529	151 kDa	2	0	0
159 kDa protein	IPI00554101	159 kDa	0	3	0
164 kDa protein	IPI00476926	164 kDa	0	0	4
2',3'-cyclic-nucleotide 3'-phosphodiesterase	IPI00199394	47 kDa	12	27	7
221 kDa protein	IPI00388776	221 kDa	131	9	180
285 kDa protein	IPI00209258	285 kDa	19	9	3
319 kDa protein	IPI00361297	319 kDa	0	3	0
39 kDa protein	IPI00557598	39 kDa	1	0	3
394 kDa protein	IPI00210360	394 kDa	32	33	4
60S ribosomal protein L18	IPI00230917	22 kDa	1	0	2
78 kDa glucose-regulated protein	IPI00206624	72 kDa	4	0	0
96 kDa protein	IPI00360078	96 kDa	2	0	0
Actin, alpha skeletal muscle	IPI00189813	42 kDa	28	37	176
Actin, cytoplasmic 1	IPI00189819	42 kDa	123	266	408
Activated CDC42 kinase 1	IPI00362119	115 kDa	10	48	11
Adipocyte lipid-binding protein	IPI00207890	16 kDa	1	9	0
Afamin	IPI00207668	69 kDa	6	0	5
AHNAK nucleoprotein	IPI00207069	581 kDa	44	70	12
Aldose reductase	IPI00231737	36 kDa	7	22	18
Alpha-1-antiproteinase	IPI00324019	46 kDa	49	6	42
Alpha-1-inhibitor 3	IPI00201262	164 kDa	238	16	196
Alpha-1-macroglobulin	IPI00326140	167 kDa	18	0	6
Alpha-2-HS-glycoprotein	IPI00327469	38 kDa	24	12	5
Alpha-actinin-1	IPI00209082	103 kDa	2	0	0
Alpha-actinin-4	IPI00213463	105 kDa	8	0	2
Alpha-crystallin B chain	IPI00215465	20 kDa	2	13	0
Alpha-enolase	IPI00464815	47 kDa	3	16	5
Amine oxidase [flavin-containing] A	IPI00202370	60 kDa	0	3	0
AMME chromosomal region gene 1-like	IPI00762947	43 kDa	3	0	0
Anionic trypsin-1	IPI00212767	26 kDa	21	30	59
Annexin A1	IPI00231615	39 kDa	4	4	25
Annexin A4	IPI00231968	36 kDa	3	0	0
Annexin A5	IPI00471889	36 kDa	1	12	48
Annexin A6	IPI00421888	76 kDa	6	6	14
Apolipoprotein A-I	IPI00197703	30 kDa	3	0	2
Apolipoprotein D	IPI00212005	22 kDa	25	0	60
Apolipoprotein E	IPI00190701	36 kDa	82	0	290
Aspartate aminotransferase, mitochondrial	IPI00210920	47 kDa	15	0	0
Asporin	IPI00365784	43 kDa	1	12	2
ATP citrate lyase isoform 1	IPI00214665	121 kDa	3	2	0
ATP synthase subunit alpha, mitochondrial	IPI00396910	60 kDa	3	12	14
ATP synthase subunit beta, mitochondrial	IPI00551812	56 kDa	6	33	69
ATP-binding cassette sub-family A member 2	IPI00192286	271 kDa	4	0	0
ATP-binding cassette, sub-family A (ABC1), member 3	IPI00368700	195 kDa	2	0	1
ATP-binding cassette, sub-family A (ABC1), member 8a	IPI00361512	184 kDa	0	10	0
Ba1-667	IPI00196656	107 kDa	100	24	386
Beta-enolase	IPI00231631	47 kDa	0	0	7
Biglycan	IPI00191090	42 kDa	14	46	6
Cadherin-23	IPI00480591	365 kDa	3	0	0
Calnexin	IPI00199636	67 kDa	5	2	0
Calpain small subunit 1	IPI00213536	29 kDa	0	0	3
Calreticulin	IPI00191728	48 kDa	7	3	1
calsequestrin 1	IPI00929924	46 kDa	6	0	1
Carbonic anhydrase 3	IPI00230788	29 kDa	16	8	0
CD151 antigen	IPI00214761	28 kDa	0	3	0
CD9 antigen	IPI00187902	25 kDa	8	18	13
CD99 antigen	IPI00627074	17 kDa	5	2	0
Cell adhesion molecule 4	IPI00360894	43 kDa	0	8	0
CG12263-like isoform 1	IPI00365229	108 kDa	0	0	3
chromosome X open reading frame 30-like, partial	IPI00781140	104 kDa	0	0	5
Clathrin heavy chain 1	IPI00193983	192 kDa	4	2	0
Cofilin-1	IPI00327144	19 kDa	6	10	0
Collagen alpha-1(I) chain	IPI00188909	138 kDa	109	385	98
Collagen alpha-1(III) chain	IPI00366944	139 kDa	14	37	14
Collagen alpha-1(V) chain	IPI00201608	184 kDa	0	4	17
Collagen alpha-2(I) chain	IPI00188921	130 kDa	60	134	113
collagen, type IV, alpha 1	IPI00780087	161 kDa	0	4	1
collagen, type IV, alpha 2	IPI00365380	163 kDa	9	38	1
collagen, type VI, alpha 1	IPI00371853	110 kDa	25	46	2
collagen, type VI, alpha 2	IPI00372839	110 kDa	26	38	2
collagen, type XV, alpha 1	IPI00364868	138 kDa	4	5	3
collagen, type XXII, alpha 1	IPI00370353	160 kDa	2	0	3
Complement C3 (Fragment)	IPI00480639	186 kDa	27	11	16
Complement C4	IPI00213036	192 kDa	0	0	2
Creatine kinase B-type	IPI00470288	43 kDa	16	14	40
Creatine kinase M-type	IPI00211053	43 kDa	0	0	4
Cytochrome b-c1 complex subunit 2, mitochondrial	IPI00188924	48 kDa	2	0	0
Cytoplasmic dynein 1 heavy chain 1	IPI00327630	532 kDa	2	0	0
Decorin	IPI00199861	40 kDa	36	50	129
Dihydropyrimidinase-related protein 2	IPI00870112	62 kDa	15	28	7
disco interacting protein 2 homolog isoform 2	IPI00763291	169 kDa	0	0	4
dynein, axonemal, heavy chain 5	IPI00360647	526 kDa	0	0	7
E3 ubiquitin-protein ligase UBR4	IPI00359416	574 kDa	8	1	1
Elongation factor 1-alpha 1	IPI00195372	50 kDa	89	24	6
Elongation factor 2	IPI00203214	95 kDa	4	1	0
ephrin B3	IPI00211664	36 kDa	3	2	0
Epsilon 2 globin	IPI00212479	16 kDa	13	7	0
Fascin	IPI00896761	54 kDa	3	0	0
Fetub protein	IPI00212708	43 kDa	3	0	2
Fibrillin-1	IPI00204006	312 kDa	38	80	0
Fibromodulin	IPI00200225	43 kDa	5	2	0
forkhead box D2	IPI00358989	49 kDa	4	0	0
Formimidoyltransferase-cyclodeaminase	IPI00211392	59 kDa	2	2	0
Fructose-bisphosphate aldolase A	IPI00231734	39 kDa	4	16	0
Galectin-1	IPI00231275	15 kDa	3	5	8
Glyceraldehyde-3-phosphate dehydrogenase, testis-specific	IPI00192409	47 kDa	4	4	0
glyceraldehyde-3-phosphate dehydrogenase-like	IPI00554039	36 kDa	7	52	0
glycosyltransferase 6 domain containing 1	IPI00869982	37 kDa	0	0	3
GPI-anchored ceruloplasmin	IPI00325847	124 kDa	12	0	9
growth differentiation factor 7	IPI00554017	48 kDa	0	0	4
Guanine deaminase	IPI00325884	51 kDa	3	1	0
Heat shock cognate 71 kDa protein	IPI00208205	71 kDa	6	0	17
Heat shock protein beta-1	IPI00201586	23 kDa	0	4	0
Heat shock protein HSP 90-alpha	IPI00210566	85 kDa	21	29	13
Heat shock protein HSP 90-beta	IPI00471584	83 kDa	7	4	0
hect (homologous to the E6-AP (UBE3A) carboxyl terminus) domain and RCC1 (CHC1)-like domain (RLD) 1	IPI00370134	532 kDa	2	0	0
hemoglobin alpha 2 chain	IPI00205036	15 kDa	112	146	49
Hemoglobin subunit beta-1	IPI00230897	16 kDa	82	46	52
Hemopexin	IPI00195516	51 kDa	17	0	16
histone cluster 1, H2ae-like	IPI00960040	52 kDa	77	0	287
Histone H1.2	IPI00231650	22 kDa	5	13	14
histone H2B	IPI00190348	14 kDa	33	27	228
Histone H3.3	IPI00231475	15 kDa	5	0	9
Importin subunit beta-1	IPI00204261	97 kDa	0	0	2
Integrin beta-4	IPI00214435	201 kDa	3	2	0
inter-alpha-inhibitor H4 heavy chain	IPI00188541	104 kDa	5	0	0
Inter-alpha-trypsin inhibitor heavy chain H3	IPI00326984	99 kDa	7	1	0
Isoform 1 of Cell division control protein 42 homolog	IPI00285606	21 kDa	11	10	2
Isoform 1 of Elastin	IPI00200594	73 kDa	6	4	10
Isoform 1 of Endoplasmin	IPI00365985	93 kDa	3	0	9
Isoform 1 of Fibrinogen beta chain	IPI00205389	54 kDa	3	0	2
Isoform 1 of Fibronectin	IPI00200757	273 kDa	11	1	10
Isoform 1 of Gelsolin	IPI00363974	86 kDa	2	15	5
Isoform 1 of Murinoglobulin-1	IPI00212666	165 kDa	3	0	10
Isoform 1 of Myelin basic protein S	IPI00231819	22 kDa	130	678	0
Isoform 1 of Nestin	IPI00194103	209 kDa	8	0	3
Isoform 1 of Nidogen-2	IPI00372786	153 kDa	0	3	3
Isoform 1 of Periaxin	IPI00328033	146 kDa	90	674	117
Isoform 1 of Tropomyosin alpha-1 chain	IPI00197888	33 kDa	9	0	70
Isoform 1 of Tubulin beta-5 chain	IPI00197579	50 kDa	194	391	143
Isoform 2 of Dihydropyrimidinase-related protein 3	IPI00203250	74 kDa	4	0	0
Isoform 2 of Ectonucleoside triphosphate diphosphohydrolase 2	IPI00231058	60 kDa	0	1	4
Isoform 2 of Serotransferrin	IPI00475946	55 kDa	0	0	13
Isoform 5 of Myelin basic protein S	IPI00231265	17 kDa	4	6	6
Isoform Alpha of Caveolin-1	IPI00192313	21 kDa	4	0	0
Isoform B0b of Heterogeneous nuclear ribonucleoproteins A2/B1	IPI00212969	34 kDa	4	0	0
Isoform Gamma-B of Fibrinogen gamma chain	IPI00190759	51 kDa	5	0	0
Isoform M1 of Pyruvate kinase isozymes M1/M2	IPI00231929	58 kDa	0	15	0
Isoform MLC1 of Myosin light chain 1/3, skeletal muscle isoform	IPI00190606	21 kDa	17	4	19
Isoform Short of Annexin A2	IPI00325146	39 kDa	36	51	51
Itih1 protein	IPI00188338	101 kDa	1	0	4
Keratin, type II cytoskeletal 1	IPI00421857	65 kDa	3	3	34
Keratin, type II cytoskeletal 6A	IPI00393340	59 kDa	0	0	2
Lamin-A	IPI00201060	74 kDa	5	0	34
Laminin subunit beta-2	IPI00212868	196 kDa	0	9	1
laminin, alpha 2	IPI00361301	343 kDa	3	29	0
laminin, gamma 1	IPI00363849	177 kDa	25	32	1
leucine-rich repeat kinase 2	IPI00361495	285 kDa	2	0	0
L-lactate dehydrogenase A chain	IPI00197711	36 kDa	7	8	1
L-lactate dehydrogenase B chain	IPI00231783	37 kDa	1	7	3
LOC367586 protein	IPI00361346	51 kDa	6	9	2
LRRGT00046	IPI00454264	66 kDa	6	0	0
Lumican	IPI00206403	38 kDa	24	53	123
Malate dehydrogenase, mitochondrial	IPI00197696	36 kDa	1	5	5
Mast cell protease 1	IPI00188478	29 kDa	8	29	0
microtubule-associated protein 1B	IPI00372009	270 kDa	0	4	1
Mitoferrin-1	IPI00471767	37 kDa	1	2	0
Moesin	IPI00212314	68 kDa	5	2	0
mucin 16, cell surface associated	IPI00362317	794 kDa	2	3	0
Myb-binding protein 1A	IPI00205274	152 kDa	0	0	2
Myelin protein P0	IPI00326923	28 kDa	206	800	599
myosin heavy chain IIa	IPI00554308	223 kDa	10	0	1
Myosin light polypeptide 6	IPI00365944	17 kDa	3	2	0
Myosin regulatory light chain 2, skeletal muscle isoform	IPI00231787	19 kDa	3	0	5
Myosin-9	IPI00209113	226 kDa	28	13	4
N(G),N(G)-dimethylarginine dimethylaminohydrolase 1	IPI00231194	31 kDa	0	2	0
Neurofilament heavy polypeptide	IPI00188524	115 kDa	26	185	15
Neurofilament light polypeptide	IPI00231302	61 kDa	39	443	90
Neurofilament medium polypeptide	IPI00325609	96 kDa	152	193	38
nidogen-1	IPI00231136	137 kDa	0	16	9
Non-erythrocyte beta-spectrin	IPI00373419	251 kDa	20	23	3
olfactory receptor Olr1059	IPI00371447	37 kDa	4	0	0
paired-like homeobox 2b	IPI00359254	32 kDa	0	2	0
Peptidyl-prolyl cis-trans isomerase A	IPI00387771	18 kDa	7	12	15
peripherin	IPI00326582	54 kDa	4	9	1
Peroxiredoxin-6	IPI00231260	25 kDa	2	3	0
PH domain leucine-rich repeat protein phosphatase 1	IPI00201074	184 kDa	1	0	2
Phosphatidylethanolamine-binding protein 1	IPI00230937	21 kDa	1	9	0
Phosphoglycerate kinase 1	IPI00231426	45 kDa	2	5	0
Phosphoglycerate mutase 1	IPI00421428	29 kDa	0	2	0
Plectin 6	IPI00209000	534 kDa	3	7	0
Polymerase I and transcript release factor	IPI00201300	44 kDa	0	4	0
procollagen, type XXIV, alpha 1	IPI00198110	134 kDa	3	2	4
Profilin-1	IPI00231358	15 kDa	7	7	3
Prolargin	IPI00190287	43 kDa	31	68	18
protein disulfide isomerase A6	IPI00365929	49 kDa	3	0	0
Protein disulfide-isomerase A3	IPI00324741	57 kDa	4	1	2
Protein S100-A10	IPI00230921	11 kDa	6	16	0
Protein S100-A6	IPI00204818	10 kDa	5	7	0
Protein S100-B	IPI00231771	11 kDa	14	0	0
Purine nucleoside phosphorylase	IPI00870631	32 kDa	2	0	0
Putative uncharacterized protein 682900	IPI00189516	106 kDa	2	0	0
Putative uncharacterized protein Bcl9	IPI00367380	149 kDa	0	2	0
Putative uncharacterized protein Calm2	IPI00197362	17 kDa	1	5	13
Putative uncharacterized protein Ccdc88b	IPI00371617	166 kDa	0	3	0
Putative uncharacterized protein Col13a1	IPI00361227	57 kDa	3	0	0
Putative uncharacterized protein Col6a3	IPI00565677	288 kDa	130	191	332
Putative uncharacterized protein Col6a3	IPI00765205	240 kDa	14	1	5
Putative uncharacterized protein Col6a6	IPI00778143	247 kDa	6	6	1
Putative uncharacterized protein Col7a1	IPI00767686	295 kDa	3	5	1
Putative uncharacterized protein Col8a1	IPI00191720	74 kDa	1	3	3
Putative uncharacterized protein Dhx30	IPI00203041	136 kDa	2	0	0
Putative uncharacterized protein Dhx9	IPI00366249	150 kDa	3	0	1
Putative uncharacterized protein Echdc2	IPI00557879	32 kDa	0	2	0
Putative uncharacterized protein ENSRNOP00000003061	IPI00359250	337 kDa	2	0	0
Putative uncharacterized protein ENSRNOP00000015993	IPI00190632	39 kDa	0	15	0
Putative uncharacterized protein ENSRNOP00000017412	IPI00191995	89 kDa	8	11	0
Putative uncharacterized protein ENSRNOP00000018934	IPI00360794	41 kDa	2	0	0
Putative uncharacterized protein ENSRNOP00000035054	IPI00360766	192 kDa	10	43	2
Putative uncharacterized protein ENSRNOP00000035988	IPI00957757	363 kDa	10	7	0
Putative uncharacterized protein ENSRNOP00000047535	IPI00515832	148 kDa	0	0	4
Putative uncharacterized protein ENSRNOP00000048530	IPI00359579	141 kDa	0	0	3
Putative uncharacterized protein ENSRNOP00000060007	IPI00202651	87 kDa	6	0	2
Putative uncharacterized protein Fhod1	IPI00363547	127 kDa	0	2	1
Putative uncharacterized protein Flna	IPI00409539	281 kDa	7	0	0
Putative uncharacterized protein Flnb	IPI00373752	278 kDa	5	6	1
Putative uncharacterized protein Hspa12a	IPI00358537	75 kDa	0	6	0
Putative uncharacterized protein Krt10	IPI00390975	57 kDa	1	0	15
Putative uncharacterized protein Krt2	IPI00551558	69 kDa	3	7	18
Putative uncharacterized protein Lamb1	IPI00365542	203 kDa	0	5	2
Putative uncharacterized protein Map1a	IPI00198118	325 kDa	0	0	2
Putative uncharacterized protein Mypn	IPI00360838	144 kDa	2	0	0
Putative uncharacterized protein Nlrc3	IPI00368696	120 kDa	3	1	1
Putative uncharacterized protein Ogn	IPI00362931	34 kDa	51	46	7
Putative uncharacterized protein Postn	IPI00190088	90 kDa	0	7	1
Putative uncharacterized protein Ppif	IPI00393584	13 kDa	0	0	3
Putative uncharacterized protein Pprc1	IPI00870362	175 kDa	1	3	5
Putative uncharacterized protein RGD1308221	IPI00371675	143 kDa	5	22	0
Putative uncharacterized protein Rnf43	IPI00370697	86 kDa	0	2	3
Putative uncharacterized protein Setx	IPI00476851	297 kDa	4	1	0
Putative uncharacterized protein Tuba1b	IPI00339167	50 kDa	15	73	3
Pygopus 2	IPI00368626	41 kDa	2	0	0
Ras interacting protein 1	IPI00364316	103 kDa	0	0	8
Rattus norvegicus utrophin	IPI00195904	391 kDa	0	2	0
rCG33546-like isoform 1	IPI00331996	396 kDa	2	0	0
RCG35099, isoform CRA_a	IPI00779397	80 kDa	0	0	2
RCG41300	IPI00373171	15 kDa	15	37	19
rCG50520-like	IPI00959248	59 kDa	0	0	37
rCG63528-like isoform 2	IPI00365700	295 kDa	3	1	4
Resistant anthrax lethal toxin	IPI00928595	140 kDa	0	31	6
Rho GDP-dissociation inhibitor 1	IPI00196994	23 kDa	7	3	3
RNA-binding protein 42	IPI00365702	50 kDa	0	1	5
Serine protease inhibitor A3K	IPI00200593	47 kDa	17	0	73
Serine protease inhibitor A3L	IPI00200591	46 kDa	3	0	13
Serpin H1	IPI00204703	47 kDa	3	1	12
Serum albumin	IPI00191737	69 kDa	1051	792	3354
SET binding factor 1	IPI00764860	211 kDa	2	0	0
SH3 domain and tetratricopeptide repeats 1	IPI00364753	149 kDa	2	0	0
SH3 domain-binding protein 5	IPI00208303	51 kDa	2	0	0
short stature homeobox 2	IPI00231489	35 kDa	1	0	3
similar to C20orf174	IPI00563354	165 kDa	2	0	0
similar to KIAA2019 protein	IPI00764966	634 kDa	0	9	0
SLIT and NTRK-like family, member 5	IPI00373561	107 kDa	2	0	0
Sodium/potassium-transporting ATPase subunit alpha-1	IPI00326305	113 kDa	0	6	1
Solute carrier family 2, facilitated glucose transporter member 7	IPI00763833	56 kDa	0	0	3
SON DNA-binding protein isoform 2	IPI00421709	253 kDa	0	2	0
SP120	IPI00210090	88 kDa	7	22	0
spectrin, beta, non-erythrocytic 5	IPI00371877	404 kDa	0	1	2
Superoxide dismutase [Cu-Zn]	IPI00231643	16 kDa	0	7	0
SWI/SNF-related matrix-associated actin-dependent regulator of chromatin a5-like	IPI00769018	344 kDa	3	0	0
Synaptonemal complex central element protein 1	IPI00393152	38 kDa	0	0	12
Synuclein, gamma, isoform CRA_c	IPI00948172	13 kDa	0	8	0
talin	IPI00362014	270 kDa	2	1	0
Thioredoxin	IPI00231368	12 kDa	5	13	0
Thousand and one amino acid protein kinase 2 beta	IPI00781480	120 kDa	0	0	2
thrombospondin, type I, domain containing 4-like	IPI00767704	116 kDa	0	3	0
Transcription factor 1	IPI00193175	191 kDa	1	2	0
transforming growth factor, beta induced	IPI00188622	75 kDa	3	4	5
Transgelin-2	IPI00555171	22 kDa	3	0	1
Transitional endoplasmic reticulum ATPase	IPI00212014	89 kDa	0	7	3
transketolase	IPI00231139	71 kDa	0	5	0
transmembrane protein 132C	IPI00561072	130 kDa	0	2	0
Trimeric intracellular cation channel type B	IPI00358740	32 kDa	0	2	0
Triosephosphate isomerase	IPI00231767	27 kDa	4	9	4
tripartite motif-containing 35	IPI00203625	59 kDa	2	0	0
Tropomyosin alpha-4 chain	IPI00214905	29 kDa	2	8	0
Tubulin alpha-1A chain	IPI00189795	50 kDa	237	896	669
Tubulin beta-2A chain	IPI00475639	50 kDa	51	0	12
Tubulin beta-2C chain	IPI00400573	50 kDa	10	19	43
Tubulin beta-3 chain	IPI00362160	50 kDa	10	17	17
Tudor domain containing 1	IPI00358529	130 kDa	0	0	7
Ubiquitin carboxyl-terminal hydrolase	IPI00207657	96 kDa	0	0	2
Ubiquitin carboxyl-terminal hydrolase isozyme L1	IPI00204375	25 kDa	0	14	0
Vimentin	IPI00230941	54 kDa	243	177	798
Vinculin	IPI00365286	117 kDa	0	0	5
Vitamin D-binding protein	IPI00194097	54 kDa	3	1	3
von Willebrand factor A domain-containing protein 1	IPI00471665	45 kDa	49	0	3
zinc finger protein 347-like	IPI00392012	107 kDa	2	0	0
zinc finger, ZZ-type with EF hand domain 1 isoform 1	IPI00364123	332 kDa	0	0	6

## Sheet: Table 2
Identified Proteins increased by SNL	Accession Number	Molecular Weight
151 kDa protein	IPI00361529	151 kDa
39 kDa protein	IPI00557598	39 kDa
60S ribosomal protein L18	IPI00230917	22 kDa
78 kDa glucose-regulated protein	IPI00206624	72 kDa
96 kDa protein	IPI00360078	96 kDa
Afamin	IPI00207668	69 kDa
Alpha-1-macroglobulin	IPI00326140	167 kDa
Alpha-actinin-1	IPI00209082	103 kDa
Alpha-actinin-4	IPI00213463	105 kDa
AMME chromosomal region gene 1-like	IPI00762947	43 kDa
Annexin A4	IPI00231968	36 kDa
Apolipoprotein A-I	IPI00197703	30 kDa
Apolipoprotein D	IPI00212005	22 kDa
Apolipoprotein E	IPI00190701	36 kDa
Aspartate aminotransferase, mitochondrial	IPI00210920	47 kDa
ATP-binding cassette sub-family A member 2	IPI00192286	271 kDa
ATP-binding cassette, sub-family A (ABC1), member 3	IPI00368700	195 kDa
Cadherin-23	IPI00480591	365 kDa
calsequestrin 1	IPI00929924	46 kDa
collagen, type XXII, alpha 1	IPI00370353	160 kDa
Cytochrome b-c1 complex subunit 2, mitochondrial	IPI00188924	48 kDa
Cytoplasmic dynein 1 heavy chain 1	IPI00327630	532 kDa
Fascin	IPI00896761	54 kDa
Fetub protein	IPI00212708	43 kDa
forkhead box D2	IPI00358989	49 kDa
GPI-anchored ceruloplasmin	IPI00325847	124 kDa
Heat shock cognate 71 kDa protein	IPI00208205	71 kDa
hect (homologous to the E6-AP (UBE3A) carboxyl terminus) domain and RCC1 (CHC1)-like domain (RLD) 1	IPI00370134	532 kDa
Hemopexin	IPI00195516	51 kDa
histone cluster 1, H2ae-like	IPI00960040	52 kDa
Histone H3.3	IPI00231475	15 kDa
inter-alpha-inhibitor H4 heavy chain	IPI00188541	104 kDa
Isoform 1 of Endoplasmin	IPI00365985	93 kDa
Isoform 1 of Fibrinogen beta chain	IPI00205389	54 kDa
Isoform 1 of Murinoglobulin-1	IPI00212666	165 kDa
Isoform 1 of Nestin	IPI00194103	209 kDa
Isoform 1 of Tropomyosin alpha-1 chain	IPI00197888	33 kDa
Isoform 2 of Dihydropyrimidinase-related protein 3	IPI00203250	74 kDa
Isoform Alpha of Caveolin-1	IPI00192313	21 kDa
Isoform B0b of Heterogeneous nuclear ribonucleoproteins A2/B1	IPI00212969	34 kDa
Isoform Gamma-B of Fibrinogen gamma chain	IPI00190759	51 kDa
Itih1 protein	IPI00188338	101 kDa
Lamin-A	IPI00201060	74 kDa
leucine-rich repeat kinase 2	IPI00361495	285 kDa
LRRGT00046	IPI00454264	66 kDa
myosin heavy chain IIa	IPI00554308	223 kDa
Myosin regulatory light chain 2, skeletal muscle isoform	IPI00231787	19 kDa
olfactory receptor Olr1059	IPI00371447	37 kDa
PH domain leucine-rich repeat protein phosphatase 1	IPI00201074	184 kDa
protein disulfide isomerase A6	IPI00365929	49 kDa
Protein S100-B	IPI00231771	11 kDa
Purine nucleoside phosphorylase	IPI00870631	32 kDa
Putative uncharacterized protein 682900	IPI00189516	106 kDa
Putative uncharacterized protein Col13a1	IPI00361227	57 kDa
Putative uncharacterized protein Dhx30	IPI00203041	136 kDa
Putative uncharacterized protein Dhx9	IPI00366249	150 kDa
Putative uncharacterized protein ENSRNOP00000003061	IPI00359250	337 kDa
Putative uncharacterized protein ENSRNOP00000018934	IPI00360794	41 kDa
Putative uncharacterized protein ENSRNOP00000060007	IPI00202651	87 kDa
Putative uncharacterized protein Flna	IPI00409539	281 kDa
Putative uncharacterized protein Krt10	IPI00390975	57 kDa
Putative uncharacterized protein Mypn	IPI00360838	144 kDa
Pygopus 2	IPI00368626	41 kDa
rCG33546-like isoform 1	IPI00331996	396 kDa
Serine protease inhibitor A3K	IPI00200593	47 kDa
Serine protease inhibitor A3L	IPI00200591	46 kDa
SET binding factor 1	IPI00764860	211 kDa
SH3 domain and tetratricopeptide repeats 1	IPI00364753	149 kDa
SH3 domain-binding protein 5	IPI00208303	51 kDa
short stature homeobox 2	IPI00231489	35 kDa
similar to C20orf174	IPI00563354	165 kDa
SLIT and NTRK-like family, member 5	IPI00373561	107 kDa
SWI/SNF-related matrix-associated actin-dependent regulator of chromatin a5-like	IPI00769018	344 kDa
Transgelin-2	IPI00555171	22 kDa
tripartite motif-containing 35	IPI00203625	59 kDa
Tubulin beta-2A chain	IPI00475639	50 kDa
von Willebrand factor A domain-containing protein 1	IPI00471665	45 kDa
zinc finger protein 347-like	IPI00392012	107 kDa

## Sheet: Table 3
Identified Proteins decreased by SNL	Accession Number	Molecular Weight
159 kDa protein	IPI00554101	159 kDa
319 kDa protein	IPI00361297	319 kDa
Amine oxidase [flavin-containing] A	IPI00202370	60 kDa
ATP-binding cassette, sub-family A (ABC1), member 8a	IPI00361512	184 kDa
CD151 antigen	IPI00214761	28 kDa
Cell adhesion molecule 4	IPI00360894	43 kDa
Collagen alpha-1(V) chain	IPI00201608	184 kDa
collagen, type IV, alpha 1	IPI00780087	161 kDa
Heat shock protein beta-1	IPI00201586	23 kDa
Isoform 1 of Nidogen-2	IPI00372786	153 kDa
Isoform 2 of Ectonucleoside triphosphate diphosphohydrolase 2	IPI00231058	60 kDa
Isoform M1 of Pyruvate kinase isozymes M1/M2	IPI00231929	58 kDa
Laminin subunit beta-2	IPI00212868	196 kDa
microtubule-associated protein 1B	IPI00372009	270 kDa
N(G),N(G)-dimethylarginine dimethylaminohydrolase 1	IPI00231194	31 kDa
nidogen-1	IPI00231136	137 kDa
paired-like homeobox 2b	IPI00359254	32 kDa
Phosphoglycerate mutase 1	IPI00421428	29 kDa
Polymerase I and transcript release factor	IPI00201300	44 kDa
Putative uncharacterized protein Bcl9	IPI00367380	149 kDa
Putative uncharacterized protein Ccdc88b	IPI00371617	166 kDa
Putative uncharacterized protein Echdc2	IPI00557879	32 kDa
Putative uncharacterized protein ENSRNOP00000015993	IPI00190632	39 kDa
Putative uncharacterized protein Fhod1	IPI00363547	127 kDa
Putative uncharacterized protein Hspa12a	IPI00358537	75 kDa
Putative uncharacterized protein Lamb1	IPI00365542	203 kDa
Putative uncharacterized protein Postn	IPI00190088	90 kDa
Putative uncharacterized protein Rnf43	IPI00370697	86 kDa
Rattus norvegicus utrophin	IPI00195904	391 kDa
Resistant anthrax lethal toxin	IPI00928595	140 kDa
RNA-binding protein 42	IPI00365702	50 kDa
similar to KIAA2019 protein	IPI00764966	634 kDa
Sodium/potassium-transporting ATPase subunit alpha-1	IPI00326305	113 kDa
SON DNA-binding protein isoform 2	IPI00421709	253 kDa
spectrin, beta, non-erythrocytic 5	IPI00371877	404 kDa
Superoxide dismutase [Cu-Zn]	IPI00231643	16 kDa
Synuclein, gamma, isoform CRA_c	IPI00948172	13 kDa
thrombospondin, type I, domain containing 4-like	IPI00767704	116 kDa
Transitional endoplasmic reticulum ATPase	IPI00212014	89 kDa
transketolase	IPI00231139	71 kDa
transmembrane protein 132C	IPI00561072	130 kDa
Trimeric intracellular cation channel type B	IPI00358740	32 kDa
Ubiquitin carboxyl-terminal hydrolase isozyme L1	IPI00204375	25 kDa

## Sheet: Table 4
Identified Proteins increased by SNL + Metformin	Accession Number	Molecular Weight
142 kDa protein	IPI00389770	142 kDa
164 kDa protein	IPI00476926	164 kDa
39 kDa protein	IPI00557598	39 kDa
60S ribosomal protein L18	IPI00230917	22 kDa
Afamin	IPI00207668	69 kDa
Alpha-1-macroglobulin	IPI00326140	167 kDa
Alpha-actinin-4	IPI00213463	105 kDa
Apolipoprotein A-I	IPI00197703	30 kDa
Apolipoprotein D	IPI00212005	22 kDa
Apolipoprotein E	IPI00190701	36 kDa
ATP-binding cassette, sub-family A (ABC1), member 3	IPI00368700	195 kDa
Beta-enolase	IPI00231631	47 kDa
Calpain small subunit 1	IPI00213536	29 kDa
calsequestrin 1	IPI00929924	46 kDa
CG12263-like isoform 1	IPI00365229	108 kDa
chromosome X open reading frame 30-like, partial	IPI00781140	104 kDa
collagen, type XXII, alpha 1	IPI00370353	160 kDa
Complement C4	IPI00213036	192 kDa
Creatine kinase M-type	IPI00211053	43 kDa
disco interacting protein 2 homolog isoform 2	IPI00763291	169 kDa
dynein, axonemal, heavy chain 5	IPI00360647	526 kDa
Fetub protein	IPI00212708	43 kDa
glycosyltransferase 6 domain containing 1	IPI00869982	37 kDa
GPI-anchored ceruloplasmin	IPI00325847	124 kDa
growth differentiation factor 7	IPI00554017	48 kDa
Heat shock cognate 71 kDa protein	IPI00208205	71 kDa
Hemopexin	IPI00195516	51 kDa
histone cluster 1, H2ae-like	IPI00960040	52 kDa
Histone H3.3	IPI00231475	15 kDa
Importin subunit beta-1	IPI00204261	97 kDa
Isoform 1 of Endoplasmin	IPI00365985	93 kDa
Isoform 1 of Fibrinogen beta chain	IPI00205389	54 kDa
Isoform 1 of Murinoglobulin-1	IPI00212666	165 kDa
Isoform 1 of Nestin	IPI00194103	209 kDa
Isoform 1 of Tropomyosin alpha-1 chain	IPI00197888	33 kDa
Isoform 2 of Serotransferrin	IPI00475946	55 kDa
Itih1 protein	IPI00188338	101 kDa
Keratin, type II cytoskeletal 6A	IPI00393340	59 kDa
Lamin-A	IPI00201060	74 kDa
Myb-binding protein 1A	IPI00205274	152 kDa
myosin heavy chain IIa	IPI00554308	223 kDa
Myosin regulatory light chain 2, skeletal muscle isoform	IPI00231787	19 kDa
PH domain leucine-rich repeat protein phosphatase 1	IPI00201074	184 kDa
Putative uncharacterized protein Dhx9	IPI00366249	150 kDa
Putative uncharacterized protein ENSRNOP00000047535	IPI00515832	148 kDa
Putative uncharacterized protein ENSRNOP00000048530	IPI00359579	141 kDa
Putative uncharacterized protein ENSRNOP00000060007	IPI00202651	87 kDa
Putative uncharacterized protein Krt10	IPI00390975	57 kDa
Putative uncharacterized protein Map1a	IPI00198118	325 kDa
Putative uncharacterized protein Ppif	IPI00393584	13 kDa
Ras interacting protein 1	IPI00364316	103 kDa
RCG35099, isoform CRA_a	IPI00779397	80 kDa
rCG50520-like	IPI00959248	59 kDa
Serine protease inhibitor A3K	IPI00200593	47 kDa
Serine protease inhibitor A3L	IPI00200591	46 kDa
short stature homeobox 2	IPI00231489	35 kDa
Solute carrier family 2, facilitated glucose transporter member 7	IPI00763833	56 kDa
Synaptonemal complex central element protein 1	IPI00393152	38 kDa
Thousand and one amino acid protein kinase 2 beta	IPI00781480	120 kDa
Transgelin-2	IPI00555171	22 kDa
Tubulin beta-2A chain	IPI00475639	50 kDa
Tudor domain containing 1	IPI00358529	130 kDa
Ubiquitin carboxyl-terminal hydrolase	IPI00207657	96 kDa
Vinculin	IPI00365286	117 kDa
von Willebrand factor A domain-containing protein 1	IPI00471665	45 kDa
zinc finger, ZZ-type with EF hand domain 1 isoform 1	IPI00364123	332 kDa

## Sheet: Table 5
Identified Proteins decreased by SNL + Metformin	Accession Number	Molecular Weight
14-3-3 protein epsilon	IPI00325135	29 kDa
14-3-3 protein gamma	IPI00230835	28 kDa
14-3-3 protein theta	IPI00196661	28 kDa
159 kDa protein	IPI00554101	159 kDa
319 kDa protein	IPI00361297	319 kDa
Adipocyte lipid-binding protein	IPI00207890	16 kDa
Alpha-crystallin B chain	IPI00215465	20 kDa
Amine oxidase [flavin-containing] A	IPI00202370	60 kDa
ATP citrate lyase isoform 1	IPI00214665	121 kDa
ATP-binding cassette, sub-family A (ABC1), member 8a	IPI00361512	184 kDa
Calnexin	IPI00199636	67 kDa
Carbonic anhydrase 3	IPI00230788	29 kDa
CD151 antigen	IPI00214761	28 kDa
CD99 antigen	IPI00627074	17 kDa
Cell adhesion molecule 4	IPI00360894	43 kDa
Clathrin heavy chain 1	IPI00193983	192 kDa
Cofilin-1	IPI00327144	19 kDa
Elongation factor 2	IPI00203214	95 kDa
ephrin B3	IPI00211664	36 kDa
Epsilon 2 globin	IPI00212479	16 kDa
Fibrillin-1	IPI00204006	312 kDa
Fibromodulin	IPI00200225	43 kDa
Formimidoyltransferase-cyclodeaminase	IPI00211392	59 kDa
Fructose-bisphosphate aldolase A	IPI00231734	39 kDa
Glyceraldehyde-3-phosphate dehydrogenase, testis-specific	IPI00192409	47 kDa
glyceraldehyde-3-phosphate dehydrogenase-like	IPI00554039	36 kDa
Guanine deaminase	IPI00325884	51 kDa
Heat shock protein beta-1	IPI00201586	23 kDa
Heat shock protein HSP 90-beta	IPI00471584	83 kDa
Integrin beta-4	IPI00214435	201 kDa
Inter-alpha-trypsin inhibitor heavy chain H3	IPI00326984	99 kDa
Isoform 1 of Myelin basic protein S	IPI00231819	22 kDa
Isoform M1 of Pyruvate kinase isozymes M1/M2	IPI00231929	58 kDa
laminin, alpha 2	IPI00361301	343 kDa
Mast cell protease 1	IPI00188478	29 kDa
Mitoferrin-1	IPI00471767	37 kDa
Moesin	IPI00212314	68 kDa
mucin 16, cell surface associated	IPI00362317	794 kDa
Myosin light polypeptide 6	IPI00365944	17 kDa
N(G),N(G)-dimethylarginine dimethylaminohydrolase 1	IPI00231194	31 kDa
paired-like homeobox 2b	IPI00359254	32 kDa
Peroxiredoxin-6	IPI00231260	25 kDa
Phosphatidylethanolamine-binding protein 1	IPI00230937	21 kDa
Phosphoglycerate kinase 1	IPI00231426	45 kDa
Phosphoglycerate mutase 1	IPI00421428	29 kDa
Plectin 6	IPI00209000	534 kDa
Polymerase I and transcript release factor	IPI00201300	44 kDa
Protein S100-A10	IPI00230921	11 kDa
Protein S100-A6	IPI00204818	10 kDa
Putative uncharacterized protein Bcl9	IPI00367380	149 kDa
Putative uncharacterized protein Ccdc88b	IPI00371617	166 kDa
Putative uncharacterized protein Echdc2	IPI00557879	32 kDa
Putative uncharacterized protein ENSRNOP00000015993	IPI00190632	39 kDa
Putative uncharacterized protein ENSRNOP00000017412	IPI00191995	89 kDa
Putative uncharacterized protein ENSRNOP00000035988	IPI00957757	363 kDa
Putative uncharacterized protein Hspa12a	IPI00358537	75 kDa
Putative uncharacterized protein RGD1308221	IPI00371675	143 kDa
Putative uncharacterized protein Setx	IPI00476851	297 kDa
Rattus norvegicus utrophin	IPI00195904	391 kDa
similar to KIAA2019 protein	IPI00764966	634 kDa
SON DNA-binding protein isoform 2	IPI00421709	253 kDa
SP120	IPI00210090	88 kDa
Superoxide dismutase [Cu-Zn]	IPI00231643	16 kDa
Synuclein, gamma, isoform CRA_c	IPI00948172	13 kDa
talin	IPI00362014	270 kDa
Thioredoxin	IPI00231368	12 kDa
thrombospondin, type I, domain containing 4-like	IPI00767704	116 kDa
Transcription factor 1	IPI00193175	191 kDa
transketolase	IPI00231139	71 kDa
transmembrane protein 132C	IPI00561072	130 kDa
Trimeric intracellular cation channel type B	IPI00358740	32 kDa
Tropomyosin alpha-4 chain	IPI00214905	29 kDa
Ubiquitin carboxyl-terminal hydrolase isozyme L1	IPI00204375	25 kDa
