# Supplementary material for: Proteomic and functional annotation analysis of injured peripheral nerves reveals ApoE as a protein upregulated by injury that is modulated by metformin treatment
Source: Mol Pain. 2013 Mar 26;9:14. doi: 10.1186/1744-8069-9-14 (PMC3623807; doi:10.1186/1744-8069-9-14)
Supplement: Additional file 2: Table S6 — List of all GO terms identified in SNL (injured) and SNL + Metformin (Metformin) organized by the number of proteins found per GO term for each treatment. Graph 1. The graph shows all the data in Table S6 in graphical form organized by number of proteins per GO term. Table S7. All GO terms found in SNL rats with GO terms that contain ApoE shown in red. Table S8. All GO terms found in SNL + Metformin rats with GO terms that contain ApoE shown in red. [file 1744-8069-9-14-S2.xlsx]

## Sheet: Table 6
	Number of Proteins (Count)
Term	Injured	Metformin
phosphoprotein	101	68
acetylation	73	48
GO:0005576~extracellular region	58	55
cytoplasm	54	34
GO:0043228~non-membrane-bounded organelle	53	43
GO:0043232~intracellular non-membrane-bounded organelle	53	43
GO:0005886~plasma membrane	51	39
GO:0043167~ion binding	48
GO:0043169~cation binding	47
GO:0046872~metal ion binding	47
GO:0044421~extracellular region part	46	47
GO:0005856~cytoskeleton	46	37
GO:0005829~cytosol	41	32
signal	40	34
signal peptide	40	34
GO:0000166~nucleotide binding	36	30
GO:0005198~structural molecule activity	35	32
GO:0044430~cytoskeletal part	35	30
disulfide bond	35
Secreted	33	32
GO:0031982~vesicle	32	19
GO:0031974~membrane-enclosed lumen	31	24
GO:0043233~organelle lumen	31	24
GO:0031410~cytoplasmic vesicle	31	19
GO:0017076~purine nucleotide binding	30	26
GO:0032553~ribonucleotide binding	30	25
GO:0032555~purine ribonucleotide binding	30	25
GO:0010033~response to organic substance	30	22
GO:0016023~cytoplasmic membrane-bounded vesicle	30	19
GO:0031988~membrane-bounded vesicle	30	19
GO:0042995~cell projection	30	18
GO:0031012~extracellular matrix	27	31
GO:0005615~extracellular space	27	24
nucleotide-binding	27	22
GO:0005739~mitochondrion	27
GO:0005509~calcium ion binding	26	18
GO:0005578~proteinaceous extracellular matrix	24	28
GO:0070013~intracellular organelle lumen	24
GO:0043933~macromolecular complex subunit organization	23	21
coiled coil	23	20
GO:0008092~cytoskeletal protein binding	23	17
GO:0065003~macromolecular complex assembly	22	20
GO:0007010~cytoskeleton organization	22	19
alternative splicing	22
GO:0000267~cell fraction	22
splice variant	22
rno04510:Focal adhesion	21	20
GO:0006461~protein complex assembly	20	18
GO:0070271~protein complex biogenesis	20	18
calcium	20	15
GO:0009611~response to wounding	18	20
GO:0003779~actin binding	18	15
GO:0042802~identical protein binding	18	14
atp-binding	18
GO:0044420~extracellular matrix part	17	21
methylation	17	13
GO:0015629~actin cytoskeleton	17	11
GO:0043005~neuron projection	17	11
GO:0042592~homeostatic process	17
GO:0010941~regulation of cell death	16	13
GO:0043067~regulation of programmed cell death	16	13
GO:0004857~enzyme inhibitor activity	16	10
GO:0032989~cellular component morphogenesis	15	14
GO:0034621~cellular macromolecular complex subunit organization	15	14
GO:0042981~regulation of apoptosis	15	13
GO:0010035~response to inorganic substance	15	11
cytoskeleton	15	9
GO:0005625~soluble fraction	15	9
GO:0009719~response to endogenous stimulus	15
GO:0007155~cell adhesion	14	16
GO:0022610~biological adhesion	14	16
extracellular matrix	14	15
GO:0034622~cellular macromolecular complex assembly	14	13
GO:0030029~actin filament-based process	14	12
GO:0019899~enzyme binding	14	11
GO:0046907~intracellular transport	14	11
actin-binding	14	10
GO:0030141~secretory granule	14	10
GO:0009725~response to hormone stimulus	14
GO:0019725~cellular homeostasis	14
rno04512:ECM-receptor interaction	13	14
GO:0007017~microtubule-based process	13	12
GO:0043623~cellular protein complex assembly	13	12
GO:0030030~cell projection organization	13	11
GO:0030424~axon	13	10
GO:0006091~generation of precursor metabolites and energy	13	9
GO:0048545~response to steroid hormone stimulus	13	8
GO:0005938~cell cortex	13	7
GO:0005604~basement membrane	12	16
GO:0043062~extracellular structure organization	12	15
GO:0030198~extracellular matrix organization	12	14
GO:0000902~cell morphogenesis	12	11
GO:0015630~microtubule cytoskeleton	12	11
GO:0030036~actin cytoskeleton organization	12	11
GO:0032535~regulation of cellular component size	12	11
GO:0030246~carbohydrate binding	12	10
GO:0046983~protein dimerization activity	12	10
rno04810:Regulation of actin cytoskeleton	12	9
GO:0004866~endopeptidase inhibitor activity	12	8
GO:0030414~peptidase inhibitor activity	12	8
GO:0042470~melanosome	12	7
GO:0048770~pigment granule	12	7
GO:0009628~response to abiotic stimulus	12
GO:0009986~cell surface	12
GO:0048878~chemical homeostasis	12
GO:0008289~lipid binding	11	9
GO:0051258~protein polymerization	11	9
calcium binding	11	8
GO:0042803~protein homodimerization activity	11	8
GO:0044433~cytoplasmic vesicle part	11	7
GO:0006928~cell motion	11
GO:0033554~cellular response to stress	11
GO:0005201~extracellular matrix structural constituent	10	12
GO:0000904~cell morphogenesis involved in differentiation	10	10
GO:0001568~blood vessel development	10	10
GO:0001944~vasculature development	10	10
isopeptide bond	10	10
binding site:Substrate	10	8
GO:0001501~skeletal system development	10	8
GO:0005525~GTP binding	10	8
GO:0009991~response to extracellular stimulus	10	8
GO:0019001~guanyl nucleotide binding	10	8
GO:0019904~protein domain specific binding	10	8
GO:0032561~guanyl ribonucleotide binding	10	8
GO:0043292~contractile fiber	10	8
GO:0051130~positive regulation of cellular component organization	10	8
GO:0007517~muscle organ development	10	7
GO:0010038~response to metal ion	10	7
GO:0031091~platelet alpha granule	10	7
GO:0005996~monosaccharide metabolic process	10	6
GO:0006006~glucose metabolic process	10	6
GO:0019318~hexose metabolic process	10	6
GO:0006873~cellular ion homeostasis	10
GO:0043066~negative regulation of apoptosis	10
GO:0043069~negative regulation of programmed cell death	10
GO:0050801~ion homeostasis	10
GO:0055082~cellular chemical homeostasis	10
GO:0060548~negative regulation of cell death	10
GO:0042060~wound healing	9	11
GO:0005882~intermediate filament	9	9
GO:0045111~intermediate filament cytoskeleton	9	9
Intermediate filament	9	9
IPR016044:Filament	9	9
IPR018039:Intermediate filament protein, conserved site	9	9
GO:0000226~microtubule cytoskeleton organization	9	8
gtp-binding	9	8
nucleotide phosphate-binding region:GTP	9	8
plasma	9	8
GO:0031667~response to nutrient levels	9	7
GO:0032403~protein complex binding	9	7
GO:0048471~perinuclear region of cytoplasm	9	7
rno04530:Tight junction	9	7
domain:EF-hand 2	9	6
GO:0004867~serine-type endopeptidase inhibitor activity	9	6
GO:0006007~glucose catabolic process	9	6
GO:0006096~glycolysis	9	6
GO:0016052~carbohydrate catabolic process	9	6
GO:0019320~hexose catabolic process	9	6
GO:0031093~platelet alpha granule lumen	9	6
GO:0031983~vesicle lumen	9	6
GO:0042383~sarcolemma	9	6
GO:0044275~cellular carbohydrate catabolic process	9	6
GO:0046164~alcohol catabolic process	9	6
GO:0046365~monosaccharide catabolic process	9	6
GO:0060205~cytoplasmic membrane-bounded vesicle lumen	9	6
domain:EF-hand 1	9	5
IPR018249:EF-HAND 2	9	5
GO:0034613~cellular protein localization	9
GO:0044057~regulation of system process	9
GO:0070727~cellular macromolecule localization	9
IPR011992:EF-Hand type	9
duplication	8	9
GO:0001775~cell activation	8	8
GO:0007018~microtubule-based movement	8	8
GO:0022604~regulation of cell morphogenesis	8	8
IPR001664:Intermediate filament protein	8	8
PIRSF002282:cytoskeletal keratin	8	8
region of interest:Coil 1A	8	8
region of interest:Coil 1B	8	8
region of interest:Head	8	8
region of interest:Linker 1	8	8
region of interest:Rod	8	8
region of interest:Tail	8	8
GO:0003013~circulatory system process	8	7
GO:0003924~GTPase activity	8	7
GO:0006954~inflammatory response	8	7
GO:0008015~blood circulation	8	7
GO:0030016~myofibril	8	7
GO:0033043~regulation of organelle organization	8	7
GO:0051960~regulation of nervous system development	8	7
GO:0007519~skeletal muscle tissue development	8	6
GO:0007568~aging	8	6
GO:0014706~striated muscle tissue development	8	6
GO:0060537~muscle tissue development	8	6
GO:0060538~skeletal muscle organ development	8	6
glycolysis	8	5
GO:0030863~cortical cytoskeleton	8	5
GO:0044448~cell cortex part	8	5
IPR018248:EF hand	8	4
GO:0006886~intracellular protein transport	8
GO:0006979~response to oxidative stress	8
GO:0016323~basolateral plasma membrane	8
GO:0016887~ATPase activity	8
GO:0043025~cell soma	8
GO:0005581~collagen	7	9
cross-link:Glycyl lysine isopeptide (Lys-Gly) (interchain with G-Cter in ubiquitin)	7	8
GO:0005874~microtubule	7	8
GO:0001871~pattern binding	7	7
GO:0002526~acute inflammatory response	7	7
GO:0005539~glycosaminoglycan binding	7	7
GO:0030247~polysaccharide binding	7	7
IPR001611:Leucine-rich repeat	7	7
GO:0005543~phospholipid binding	7	6
GO:0007584~response to nutrient	7	6
GO:0043498~cell surface binding	7	6
GO:0045664~regulation of neuron differentiation	7	6
GO:0048514~blood vessel morphogenesis	7	6
GO:0048667~cell morphogenesis involved in neuron differentiation	7	6
GO:0050767~regulation of neurogenesis	7	6
GO:0060284~regulation of cell development	7	6
leucine-rich repeat	7	6
EF hand	7	5
GO:0003774~motor activity	7	5
GO:0006457~protein folding	7	5
GO:0007015~actin filament organization	7	5
GO:0047485~protein N-terminus binding	7	5
IPR018247:EF-HAND 1	7	5
muscle protein	7	5
rno00010:Glycolysis / Gluconeogenesis	7	5
GO:0003012~muscle system process	7	4
GO:0051082~unfolded protein binding	7	4
GO:0051592~response to calcium ion	7	4
GO:0006605~protein targeting	7
GO:0014070~response to organic cyclic substance	7
GO:0019900~kinase binding	7
GO:0031960~response to corticosteroid stimulus	7
GO:0045177~apical part of cell	7
GO:0051186~cofactor metabolic process	7
rno04722:Neurotrophin signaling pathway	7
GO:0030199~collagen fibril organization	6	7
GO:0031589~cell-substrate adhesion	6	7
GO:0034330~cell junction organization	6	7
GO:0051129~negative regulation of cellular component organization	6	7
microtubule	6	7
GO:0030155~regulation of cell adhesion	6	6
GO:0031344~regulation of cell projection organization	6	6
GO:0043254~regulation of protein complex assembly	6	6
GO:0044087~regulation of cellular component biogenesis	6	6
GO:0051493~regulation of cytoskeleton organization	6	6
region of interest:Coil 2	6	6
region of interest:Linker 12	6	6
GO:0001503~ossification	6	5
GO:0001558~regulation of cell growth	6	5
GO:0005200~structural constituent of cytoskeleton	6	5
GO:0005788~endoplasmic reticulum lumen	6	5
GO:0032432~actin filament bundle	6	5
GO:0043499~eukaryotic cell surface binding	6	5
GO:0044445~cytosolic part	6	5
GO:0044449~contractile fiber part	6	5
GO:0060348~bone development	6	5
IPR000372:Leucine-rich repeat, cysteine-rich flanking region, N-terminal	6	5
IPR002048:Calcium-binding EF-hand	6	5
repeat:LRR 1	6	5
repeat:LRR 10	6	5
repeat:LRR 11	6	5
repeat:LRR 12	6	5
repeat:LRR 2	6	5
repeat:LRR 3	6	5
repeat:LRR 4	6	5
repeat:LRR 5	6	5
repeat:LRR 6	6	5
repeat:LRR 7	6	5
repeat:LRR 8	6	5
repeat:LRR 9	6	5
rno04670:Leukocyte transendothelial migration	6	5
SM00013:LRRNT	6	5
SM00054:EFh	6	5
Chaperone	6	4
GO:0016459~myosin complex	6	4
GO:0030017~sarcomere	6	4
GO:0030674~protein binding, bridging	6	4
motor protein	6	4
protease inhibitor	6	4
Serine protease inhibitor	6	4
IPR001715:Calponin-like actin-binding	6	3
IPR002035:von Willebrand factor, type A	6	3
SM00033:CH	6	3
SM00327:VWA	6	3
GO:0006732~coenzyme metabolic process	6
GO:0006936~muscle contraction	6
GO:0019901~protein kinase binding	6
GO:0031252~cell leading edge	6
GO:0031406~carboxylic acid binding	6
GO:0032101~regulation of response to external stimulus	6
GO:0043627~response to estrogen stimulus	6
GO:0051384~response to glucocorticoid stimulus	6
rno04612:Antigen processing and presentation	6
rno05410:Hypertrophic cardiomyopathy (HCM)	6
rno05412:Arrhythmogenic right ventricular cardiomyopathy (ARVC)	6
rno05414:Dilated cardiomyopathy	6
collagen	5	7
GO:0031099~regeneration	5	7
GO:0005583~fibrillar collagen	5	6
GO:0007398~ectoderm development	5	6
GO:0008544~epidermis development	5	6
hydroxylation	5	6
domain:EF-hand 3	5	5
GO:0001725~stress fiber	5	5
GO:0006953~acute-phase response	5	5
GO:0007160~cell-matrix adhesion	5	5
GO:0010769~regulation of cell morphogenesis involved in differentiation	5	5
GO:0010975~regulation of neuron projection development	5	5
GO:0018149~peptide cross-linking	5	5
GO:0032271~regulation of protein polymerization	5	5
GO:0042641~actomyosin	5	5
GO:0045103~intermediate filament-based process	5	5
GO:0050770~regulation of axonogenesis	5	5
GO:0050878~regulation of body fluid levels	5	5
IPR000217:Tubulin	5	5
IPR003008:Tubulin/FtsZ, GTPase domain	5	5
IPR008160:Collagen triple helix repeat	5	5
IPR017975:Tubulin, conserved site	5	5
IPR018316:Tubulin/FtsZ, 2-layer sandwich domain	5	5
PIRSF002306:tubulin	5	5
polymorphism	5	5
rno04540:Gap junction	5	5
acetylated amino end	5	4
annexin	5	4
calcium/phospholipid-binding	5	4
calcium-binding region:1	5	4
calcium-binding region:2	5	4
compositionally biased region:Cys-rich	5	4
compositionally biased region:Gly-rich	5	4
GO:0005544~calcium-dependent phospholipid binding	5	4
GO:0006733~oxidoreduction coenzyme metabolic process	5	4
GO:0006769~nicotinamide metabolic process	5	4
GO:0008064~regulation of actin polymerization or depolymerization	5	4
GO:0009612~response to mechanical stimulus	5	4
GO:0009820~alkaloid metabolic process	5	4
GO:0019362~pyridine nucleotide metabolic process	5	4
GO:0019748~secondary metabolic process	5	4
GO:0030705~cytoskeleton-dependent intracellular transport	5	4
GO:0030832~regulation of actin filament length	5	4
GO:0032956~regulation of actin cytoskeleton organization	5	4
GO:0032970~regulation of actin filament-based process	5	4
GO:0043603~cellular amide metabolic process	5	4
GO:0046496~nicotinamide nucleotide metabolic process	5	4
GO:0051015~actin filament binding	5	4
IPR001464:Annexin	5	4
IPR018252:Annexin repeat, conserved site	5	4
IPR018502:Annexin repeat	5	4
myosin	5	4
Pyrrolidone carboxylic acid	5	4
repeat:Annexin 1	5	4
repeat:Annexin 2	5	4
repeat:Annexin 3	5	4
repeat:Annexin 4	5	4
short sequence motif:Prevents secretion from ER	5	4
SM00335:ANX	5	4
binding site:NAD	5	3
GO:0006090~pyruvate metabolic process	5	3
GO:0030203~glycosaminoglycan metabolic process	5	3
IPR018159:Spectrin/alpha-actinin	5	3
proteoglycan	5	3
SM00150:SPEC	5	3
s-nitrosylation	5	3
blocked amino end	5
GO:0000302~response to reactive oxygen species	5
GO:0005976~polysaccharide metabolic process	5
GO:0006022~aminoglycan metabolic process	5
GO:0019842~vitamin binding	5
GO:0031674~I band	5
GO:0042542~response to hydrogen peroxide	5
GO:0045792~negative regulation of cell size	5
GO:0060627~regulation of vesicle-mediated transport	5
IPR001589:Actinin-type, actin-binding, conserved site	5
lyase	5
nucleotide phosphate-binding region:NAD	5
rno05416:Viral myocarditis	5
domain:Fibrillar collagen NC1	4	5
GO:0008201~heparin binding	4	5
GO:0034329~cell junction assembly	4	5
GO:0043244~regulation of protein complex disassembly	4	5
IPR000885:Fibrillar collagen, C-terminal	4	5
SM00038:COLFI	4	5
acute phase	4	4
GO:0005883~neurofilament	4	4
GO:0007596~blood coagulation	4	4
GO:0007599~hemostasis	4	4
GO:0009746~response to hexose stimulus	4	4
GO:0009749~response to glucose stimulus	4	4
GO:0030833~regulation of actin filament polymerization	4	4
GO:0031333~negative regulation of protein complex assembly	4	4
GO:0034284~response to monosaccharide stimulus	4	4
GO:0034655~nucleobase, nucleoside, nucleotide and nucleic acid catabolic process	4	4
GO:0034656~nucleobase, nucleoside and nucleotide catabolic process	4	4
GO:0044270~nitrogen compound catabolic process	4	4
GO:0045104~intermediate filament cytoskeleton organization	4	4
GO:0050817~coagulation	4	4
GO:0051216~cartilage development	4	4
GO:0060053~neurofilament cytoskeleton	4	4
IPR002453:Beta tubulin	4	4
IPR006821:Intermediate filament, DNA-binding region	4	4
IPR013838:Beta tubulin, autoregulation binding site	4	4
PIRSF002255:collagen alpha 1(I) chain	4	4
propeptide:N-terminal propeptide	4	4
region of interest:Linker 2	4	4
rno00620:Pyruvate metabolism	4	4
rno05014:Amyotrophic lateral sclerosis (ALS)	4	4
trimer	4	4
triple helix	4	4
blood coagulation	4	3
GO:0005577~fibrinogen complex	4	3
GO:0019674~NAD metabolic process	4	3
GO:0019825~oxygen binding	4	3
GO:0030834~regulation of actin filament depolymerization	4	3
GO:0045807~positive regulation of endocytosis	4	3
GO:0050818~regulation of coagulation	4	3
GO:0060349~bone morphogenesis	4	3
GO:0060350~endochondral bone morphogenesis	4	3
IPR000886:Endoplasmic reticulum, targeting sequence	4	3
IPR002017:Spectrin repeat	4	3
PIRSF002359:annexin I	4	3
repeat:Spectrin 3	4	2
repeat:Spectrin 4	4	2
GO:0001508~regulation of action potential	4
GO:0006469~negative regulation of protein kinase activity	4
GO:0007272~ensheathment of neurons	4
GO:0007605~sensory perception of sound	4
GO:0008366~axon ensheathment	4
GO:0009408~response to heat	4
GO:0009925~basal plasma membrane	4
GO:0010638~positive regulation of organelle organization	4
GO:0016597~amino acid binding	4
GO:0019228~regulation of action potential in neuron	4
GO:0030018~Z disc	4
GO:0030100~regulation of endocytosis	4
GO:0030308~negative regulation of cell growth	4
GO:0030864~cortical actin cytoskeleton	4
GO:0033673~negative regulation of kinase activity	4
GO:0034637~cellular carbohydrate biosynthetic process	4
GO:0042632~cholesterol homeostasis	4
GO:0045178~basal part of cell	4
GO:0046165~alcohol biosynthetic process	4
GO:0050954~sensory perception of mechanical stimulus	4
GO:0051271~negative regulation of cell motion	4
GO:0051348~negative regulation of transferase activity	4
GO:0055088~lipid homeostasis	4
GO:0055092~sterol homeostasis	4
IPR000308:14-3-3 protein	4
nucleotide binding	4
PIRSF000868:14-3-3	4
PIRSF000868:14-3-3 protein	4
P-loop	4
repeat:Spectrin 1	4
repeat:Spectrin 2	4
site:Interaction with phosphoserine on interacting protein	4
SM00101:14_3_3	4
GO:0043242~negative regulation of protein complex disassembly	3	5
GO:0032963~collagen metabolic process	3	4
GO:0032964~collagen biosynthetic process	3	4
GO:0043588~skin development	3	4
GO:0044236~multicellular organismal metabolic process	3	4
GO:0044259~multicellular organismal macromolecule metabolic process	3	4
GO:0045216~cell-cell junction organization	3	4
GO:0050840~extracellular matrix binding	3	4
region of interest:Triple-helical region	3	4
repeat:8	3	4
sulfation	3	4
actin binding	3	3
domain:Albumin 1	3	3
domain:Albumin 2	3	3
domain:Albumin 3	3	3
endonexin fold	3	3
glycosylation site:O-linked (Gal...)	3	3
GO:0002062~chondrocyte differentiation	3	3
GO:0003015~heart process	3	3
GO:0005518~collagen binding	3	3
GO:0006029~proteoglycan metabolic process	3	3
GO:0007044~cell-substrate junction assembly	3	3
GO:0007051~spindle organization	3	3
GO:0007266~Rho protein signal transduction	3	3
GO:0008360~regulation of cell shape	3	3
GO:0010927~cellular component assembly involved in morphogenesis	3	3
GO:0030168~platelet activation	3	3
GO:0030835~negative regulation of actin filament depolymerization	3	3
GO:0030837~negative regulation of actin filament polymerization	3	3
GO:0032272~negative regulation of protein polymerization	3	3
GO:0042287~MHC protein binding	3	3
GO:0042288~MHC class I protein binding	3	3
GO:0045109~intermediate filament organization	3	3
GO:0045110~intermediate filament bundle assembly	3	3
GO:0048407~platelet-derived growth factor binding	3	3
GO:0050819~negative regulation of coagulation	3	3
GO:0051693~actin filament capping	3	3
GO:0060047~heart contraction	3	3
GO:0060052~neurofilament cytoskeleton organization	3	3
GO:0060351~cartilage development involved in endochondral bone morphogenesis	3	3
IPR000215:Protease inhibitor I4, serpin	3	3
IPR000264:Serum albumin	3	3
IPR001236:Lactate/malate dehydrogenase	3	3
IPR001557:L-lactate/malate dehydrogenase	3	3
IPR002957:Keratin, type I	3	3
IPR014760:Serum albumin, N-terminal	3	3
IPR015955:Lactate dehydrogenase/glycoside hydrolase, family 4, C-terminal	3	3
IPR016352:Small leucine-rich proteoglycan, class I, decorin/asporin/byglycan	3	3
muscle contraction	3	3
phospholipid binding	3	3
PIRSF000102:Lac_mal_DH	3	3
PIRSF002490:SLRP_I	3	3
propeptide:C-terminal propeptide	3	3
site:Stutter	3	3
SM00103:ALBUMIN	3	3
GO:0005833~hemoglobin complex	3	2
IPR001404:Heat shock protein Hsp90	3	2
IPR012290:Fibrinogen, alpha/beta/gamma chain, coiled coil	3	2
IPR014837:EF-hand, Ca insensitive	3	2
IPR019805:Heat shock protein Hsp90, conserved site	3	2
methylated amino acid	3	2
PIRSF002583:Hsp90	3	2
PIRSF005438:class II small leucine-rich proteoglycan	3	2
citrullination	3
domain:Actin-binding	3
domain:CH 1	3
domain:CH 2	3
domain:Fibrinogen C-terminal	3
domain:VWFA	3
gluconeogenesis	3
glycosylation site:O-linked (GlcNAc)	3
GO:0001936~regulation of endothelial cell proliferation	3
GO:0001937~negative regulation of endothelial cell proliferation	3
GO:0001958~endochondral ossification	3
GO:0001959~regulation of cytokine-mediated signaling pathway	3
GO:0004860~protein kinase inhibitor activity	3
GO:0004869~cysteine-type endopeptidase inhibitor activity	3
GO:0005178~integrin binding	3
GO:0005344~oxygen transporter activity	3
GO:0005793~ER-Golgi intermediate compartment	3
GO:0006094~gluconeogenesis	3
GO:0006941~striated muscle contraction	3
GO:0007163~establishment or maintenance of cell polarity	3
GO:0015669~gas transport	3
GO:0015671~oxygen transport	3
GO:0019210~kinase inhibitor activity	3
GO:0019319~hexose biosynthetic process	3
GO:0019861~flagellum	3
GO:0030010~establishment of cell polarity	3
GO:0030048~actin filament-based movement	3
GO:0030193~regulation of blood coagulation	3
GO:0030212~hyaluronan metabolic process	3
GO:0043531~ADP binding	3
GO:0046364~monosaccharide biosynthetic process	3
GO:0046425~regulation of JAK-STAT cascade	3
GO:0051017~actin filament bundle formation	3
GO:0051235~maintenance of location	3
GO:0051495~positive regulation of cytoskeleton organization	3
GO:0051651~maintenance of location in cell	3
IPR000971:Globin, subset	3
IPR001751:S100/CaBP-9k-type, calcium binding	3
IPR002181:Fibrinogen, alpha/beta/gamma chain, C-terminal globular	3
IPR003594:ATP-binding region, ATPase-like	3
IPR006587:Vault protein inter-alpha-trypsin, metazoa	3
IPR006680:Amidohydrolase 1	3
IPR010600:Inter-alpha-trypsin inhibitor heavy chain, C-terminal	3
IPR012292:Globin	3
IPR013694:Vault protein inter-alpha-trypsin	3
IPR013787:S100/CaBP-9k-type, calcium binding, subdomain	3
IPR014716:Fibrinogen, alpha/beta/gamma chain, C-terminal globular, subdomain 1	3
IPR017936:Thioredoxin-like	3
oxygen transport	3
PIRSF002353:S-100 protein	3
PIRSF036518:globin	3
PIRSF500045:hemoglobin, vertebrate type	3
Redox-active center	3
SM00186:FBG	3
SM00387:HATPase_c	3
SM00609:VIT	3
stress response	3
basement membrane	2	3
collagen binding	2	3
GO:0034446~substrate adhesion-dependent cell spreading	2	3
bait region	2	2
binding site:NAD or substrate	2	2
blood	2	2
cf(1)	2	2
cross-link:Isoglutamyl lysine isopeptide (Gln-Lys) (interchain with K-?)	2	2
domain:Cystatin 1	2	2
domain:Cystatin 2	2	2
erythrocyte	2	2
GO:0000275~mitochondrial proton-transporting ATP synthase complex, catalytic core F(1)	2	2
GO:0004457~lactate dehydrogenase activity	2	2
GO:0004459~L-lactate dehydrogenase activity	2	2
GO:0004859~phospholipase inhibitor activity	2	2
GO:0005584~collagen type I	2	2
GO:0005606~laminin-1 complex	2	2
GO:0006089~lactate metabolic process	2	2
GO:0006172~ADP biosynthetic process	2	2
GO:0008091~spectrin	2	2
GO:0009133~nucleoside diphosphate biosynthetic process	2	2
GO:0009136~purine nucleoside diphosphate biosynthetic process	2	2
GO:0009180~purine ribonucleoside diphosphate biosynthetic process	2	2
GO:0009188~ribonucleoside diphosphate biosynthetic process	2	2
GO:0019800~peptide cross-linking via chondroitin 4-sulfate glycosaminoglycan	2	2
GO:0031133~regulation of axon diameter	2	2
GO:0032536~regulation of cell projection size	2	2
GO:0043256~laminin complex	2	2
GO:0043589~skin morphogenesis	2	2
GO:0045098~type III intermediate filament	2	2
GO:0045261~proton-transporting ATP synthase complex, catalytic core F(1)	2	2
GO:0046031~ADP metabolic process	2	2
GO:0060272~embryonic skeletal joint morphogenesis	2	2
IPR000194:ATPase, F1/V1/A1 complex, alpha/beta subunit, nucleotide-binding domain	2	2
IPR000793:ATPase, F1/V1/A1 complex, alpha/beta subunit, C-terminal	2	2
IPR001363:Proteinase inhibitor I25C, fetuin, conserved site	2	2
IPR001703:Alpha-fetoprotein	2	2
IPR004100:ATPase, F1/V1/A1 complex, alpha/beta subunit, N-terminal	2	2
IPR011304:L-lactate dehydrogenase	2	2
IPR018177:L-lactate dehydrogenase, active site	2	2
IPR020003:ATPase, F1/V1/A1 complex, alpha/beta subunit, nucleotide-binding domain, active site	2	2
membrane-associated protein	2	2
oxygen carrier	2	2
PIRSF001274:F-type ATP synthase, alpha/beta subunits/V-type ATPase, subunit B	2	2
PIRSF002490:class I small leucine-rich proteoglycan, decorin/asporin/byglycan types	2	2
proteinase inhibitor	2	2
region of interest:Bait region	2	2
region of interest:Coil 2A	2	2
region of interest:Coil 2B	2	2
region of interest:Nonhelical region (C-terminal)	2	2
region of interest:Nonhelical region (N-terminal)	2	2
region of interest:RCL	2	2
repeat:23	2	2
repeat:24	2	2
repeat:25	2	2
repeat:26	2	2
repeat:27	2	2
repeat:28	2	2
repeat:29	2	2
repeat:30	2	2
repeat:31	2	2
repeat:32	2	2
repeat:33	2	2
repeat:34	2	2
repeat:35	2	2
repeat:36	2	2
repeat:38	2	2
repeat:39	2	2
repeat:40	2	2
repeat:41	2	2
repeat:42	2	2
repeat:43	2	2
repeat:44	2	2
repeat:46	2	2
thioester bond	2	2
binding site:Glyceraldehyde 3-phosphate	2
binding site:NAD; via carbonyl oxygen	2
glycosylation site:N-linked (GlcNAc...) (keratan sulfate)	2
GO:0001931~uropod	2
GO:0005381~iron ion transmembrane transporter activity	2
GO:0030049~muscle filament sliding	2
GO:0030492~hemoglobin binding	2
GO:0030898~actin-dependent ATPase activity	2
GO:0031254~trailing edge	2
GO:0031721~hemoglobin alpha binding	2
GO:0033275~actin-myosin filament sliding	2
GO:0048154~S100 beta binding	2
GO:0048156~tau protein binding	2
GO:0050998~nitric-oxide synthase binding	2
GO:0060334~regulation of interferon-gamma-mediated signaling pathway	2
GO:0070252~actin-mediated cell contraction	2
IPR000173:Glyceraldehyde 3-phosphate dehydrogenase	2
IPR000533:Tropomyosin	2
IPR001580:Calreticulin/calnexin	2
IPR002337:Haemoglobin, beta	2
IPR006424:Glyceraldehyde-3-phosphate dehydrogenase, type I	2
IPR009033:Calreticulin/calnexin, P	2
IPR011778:D-hydantoinase	2
IPR014715:Fibrinogen, alpha/beta/gamma chain, C-terminal globular, subdomain 2	2
IPR018124:Calreticulin/calnexin, conserved site	2
myelin	2
nerve	2
PIRSF000149:GAP_DH	2
PIRSF000149:glyceraldehyde-3-phosphate dehydrogenase	2
PIRSF002301:alpha-actinin	2
PIRSF002327:tropomyosin	2
redox-active disulfide	2
region of interest:4 X approximate repeats	2
region of interest:Glyceraldehyde 3-phosphate binding	2
repeat:1-4	2
repeat:2-3	2
site:Activates thiol group during catalysis	2
site:Contributes to redox potential value	2
glycoprotein		33
GO:0030182~neuron differentiation		10
ubl conjugation		9
GO:0016044~membrane organization		7
GO:0031175~neuron projection development		7
GO:0007409~axonogenesis		6
GO:0043434~response to peptide hormone stimulus		6
GO:0048812~neuron projection morphogenesis		6
GO:0009743~response to carbohydrate stimulus		5
GO:0010639~negative regulation of organelle organization		5
GO:0010740~positive regulation of protein kinase cascade		5
GO:0051494~negative regulation of cytoskeleton organization		5
repeat:1		5
repeat:2		5
repeat:3		5
rno05222:Small cell lung cancer		5
sequence variant		5
calmodulin-binding		4
compositionally biased region:Glu-rich		4
GO:0005516~calmodulin binding		4
GO:0009166~nucleotide catabolic process		4
GO:0031346~positive regulation of cell projection organization		4
Isomerase		4
repeat:4		4
repeat:5		4
repeat:6		4
repeat:7		4
rno04520:Adherens junction		4
GO:0005605~basal lamina		3
GO:0005913~cell-cell adherens junction		3
GO:0006195~purine nucleotide catabolic process		3
GO:0009132~nucleoside diphosphate metabolic process		3
GO:0009135~purine nucleoside diphosphate metabolic process		3
GO:0009154~purine ribonucleotide catabolic process		3
GO:0009179~purine ribonucleoside diphosphate metabolic process		3
GO:0009185~ribonucleoside diphosphate metabolic process		3
GO:0009261~ribonucleotide catabolic process		3
GO:0010810~regulation of cell-substrate adhesion		3
GO:0014012~axon regeneration in the peripheral nervous system		3
GO:0031102~neuron projection regeneration		3
GO:0031103~axon regeneration		3
GO:0042246~tissue regeneration		3
GO:0045834~positive regulation of lipid metabolic process		3
GO:0048678~response to axon injury		3
GO:0050772~positive regulation of axonogenesis		3
heparin-binding		3
PIRSF001630:serpin		3
repeat:10		3
repeat:11		3
repeat:9		3
short sequence motif:Cell attachment site		3
SM00093:SERPIN		3
actin capping		2
cross-link:Isoglutamyl cysteine thioester (Cys-Gln)		2
Cyclosporin		2
domain:PPIase cyclophilin-type		2
glycosylation site:O-linked (Xyl...) (glycosaminoglycan)		2
GO:0000015~phosphopyruvate hydratase complex		2
GO:0004111~creatine kinase activity		2
GO:0004634~phosphopyruvate hydratase activity		2
GO:0005587~collagen type IV		2
GO:0006599~phosphagen metabolic process		2
GO:0006600~creatine metabolic process		2
GO:0006603~phosphocreatine metabolic process		2
GO:0007043~cell-cell junction assembly		2
GO:0030935~sheet-forming collagen		2
GO:0043206~fibril organization		2
GO:0043259~laminin-10 complex		2
GO:0055102~lipase inhibitor activity		2
IPR000749:ATP:guanido phosphotransferase		2
IPR000941:Enolase		2
IPR001599:Alpha-2-macroglobulin		2
IPR002890:Alpha-2-macroglobulin, N-terminal		2
IPR003886:Nidogen, extracellular region		2
IPR004001:Actin, conserved site		2
IPR004009:Myosin, N-terminal, SH3-like		2
IPR009048:Alpha-macroglobulin, receptor-binding		2
IPR011625:Alpha-2-macroglobulin, N-terminal 2		2
IPR011626:A-macroglobulin complement component		2
IPR014746:Glutamine synthetase/guanido kinase, catalytic region		2
IPR019565:Alpha-2-macroglobulin, thiol-ester bond-forming		2
IPR019742:Alpha-2-macroglobulin, conserved site		2
metal ion-binding site:Iron (heme distal ligand)		2
PIRSF001400:Enolase		2
PIRSF002288:microtubule-associated protein MAP1B		2
repeat:20		2
repeat:22		2
serine proteinase inhibitor		2
SM00539:NIDO		2

## Sheet: Table 7
Red cells include Apolipoprotein E
Category	Term	Count	%	Genes (accession #)
SP_PIR_KEYWORDS	phosphoprotein	101	51.269	IPI00421888, IPI00327630, IPI00214665, IPI00326582, IPI00554308, IPI00193983, IPI00230921, IPI00203214, IPI00231260, IPI00475946, IPI00388776, IPI00325609, IPI00215465, IPI00230897, IPI00365944, IPI00207890, IPI00188524, IPI00366944, IPI00396910, IPI00230937, IPI00471584, IPI00870112, IPI00197362, IPI00187902, IPI00555171, IPI00203041, IPI00214905, IPI00554039, IPI00387771, IPI00231734, IPI002317…
SP_PIR_KEYWORDS	acetylation	73	37.0558	IPI00231426, IPI00421888, IPI00199636, IPI00327630, IPI00214665, IPI00231819, IPI00193983, IPI00203214, IPI00230921, IPI00195372, IPI00231615, IPI00231260, IPI00359416, IPI00197579, IPI00325609, IPI00197888, IPI00400573, IPI00215465, IPI00212314, IPI00231358, IPI00209258, IPI00365944, IPI00212969, IPI00189819, IPI00188924, IPI00192313, IPI00231767, IPI00197711, IPI00396910, IPI00189813, IPI002309…
GOTERM_CC_FAT	GO:0005576~extracellular region	58	29.4416	IPI00325847, IPI00190759, IPI00202651, IPI00231615, IPI00475946, IPI00206403, IPI00231358, IPI00199861, IPI00364868, IPI00363849, IPI00195516, IPI00324019, IPI00212708, IPI00200225, IPI00365784, IPI00188921, IPI00326984, IPI00366944, IPI00365380, IPI00230937, IPI00372839, IPI00371853, IPI00326140, IPI00870631, IPI00327469, IPI00197362, IPI00231275, IPI00188622, IPI00200593, IPI00212666, IPI003877…
SP_PIR_KEYWORDS	cytoplasm	54	27.4112	IPI00231426, IPI00421888, IPI00214665, IPI00327630, IPI00554308, IPI00203214, IPI00195372, IPI00231615, IPI00231260, IPI00359416, IPI00388776, IPI00470288, IPI00197888, IPI00231358, IPI00212314, IPI00201074, IPI00209258, IPI00207890, IPI00189819, IPI00212969, IPI00197711, IPI00189813, IPI00230937, IPI00231368, IPI00471584, IPI00870631, IPI00230788, IPI00870112, IPI00197362, IPI00231771, IPI001966…
GOTERM_CC_FAT	GO:0043232~intracellular non-membrane-bounded organelle	53	26.9036	IPI00327630, IPI00199636, IPI00326582, IPI00554308, IPI00231615, IPI00359416, IPI00388776, IPI00197579, IPI00325609, IPI00400573, IPI00365700, IPI00197888, IPI00215465, IPI00231358, IPI00212314, IPI00339167, IPI00209258, IPI00189795, IPI00365944, IPI00189819, IPI00212969, IPI00188524, IPI00189813, IPI00201060, IPI00230941, IPI00870112, IPI00197362, IPI00373752, IPI00231302, IPI00214905, IPI002030…
GOTERM_CC_FAT	GO:0043228~non-membrane-bounded organelle	53	26.9036	IPI00327630, IPI00199636, IPI00326582, IPI00554308, IPI00231615, IPI00359416, IPI00388776, IPI00197579, IPI00325609, IPI00400573, IPI00365700, IPI00197888, IPI00215465, IPI00231358, IPI00212314, IPI00339167, IPI00209258, IPI00189795, IPI00365944, IPI00189819, IPI00212969, IPI00188524, IPI00189813, IPI00201060, IPI00230941, IPI00870112, IPI00197362, IPI00373752, IPI00231302, IPI00214905, IPI002030…
GOTERM_CC_FAT	GO:0005886~plasma membrane	51	25.8883	IPI00368700, IPI00421888, IPI00325847, IPI00190759, IPI00231819, IPI00193983, IPI00202651, IPI00231615, IPI00475946, IPI00470288, IPI00215465, IPI00212314, IPI00209258, IPI00363849, IPI00192313, IPI00188921, IPI00361227, IPI00396910, IPI00201060, IPI00372839, IPI00371853, IPI00230941, IPI00929924, IPI00187902, IPI00555171, IPI00373752, IPI00196994, IPI00285606, IPI00191090, IPI00209113, IPI003614…
GOTERM_MF_FAT	GO:0043167~ion binding	48	24.3655	IPI00421888, IPI00199636, IPI00214665, IPI00325847, IPI00190759, IPI00325884, IPI00230921, IPI00231615, IPI00359416, IPI00475946, IPI00365700, IPI00230897, IPI00201074, IPI00365985, IPI00195516, IPI00209258, IPI00365944, IPI00188924, IPI00205036, IPI00870631, IPI00230788, IPI00929924, IPI00197362, IPI00471889, IPI00231771, IPI00231968, IPI00368626, IPI00214905, IPI00191737, IPI00362119, IPI004805…
GOTERM_MF_FAT	GO:0046872~metal ion binding	47	23.8579	IPI00421888, IPI00214665, IPI00368626, IPI00231771, IPI00199636, IPI00231968, IPI00325847, IPI00190759, IPI00214905, IPI00325884, IPI00230921, IPI00231615, IPI00475946, IPI00359416, IPI00191737, IPI00362119, IPI00365700, IPI00230897, IPI00363974, IPI00201074, IPI00212767, IPI00480591, IPI00213463, IPI00365985, IPI00209258, IPI00195516, IPI00190606, IPI00203625, IPI00365944, IPI00551812, IPI001889…
GOTERM_MF_FAT	GO:0043169~cation binding	47	23.8579	IPI00421888, IPI00214665, IPI00368626, IPI00231771, IPI00199636, IPI00231968, IPI00325847, IPI00190759, IPI00214905, IPI00325884, IPI00230921, IPI00231615, IPI00475946, IPI00359416, IPI00191737, IPI00362119, IPI00365700, IPI00230897, IPI00363974, IPI00201074, IPI00212767, IPI00480591, IPI00213463, IPI00365985, IPI00209258, IPI00195516, IPI00190606, IPI00203625, IPI00365944, IPI00551812, IPI001889…
GOTERM_CC_FAT	GO:0044421~extracellular region part	46	23.3503	IPI00231275, IPI00325847, IPI00190759, IPI00188622, IPI00202651, IPI00231615, IPI00212666, IPI00231734, IPI00191090, IPI00475946, IPI00206403, IPI00191737, IPI00231737, IPI00214435, IPI00363974, IPI00199861, IPI00205809, IPI00364868, IPI00207668, IPI00212767, IPI00363849, IPI00324019, IPI00471665, IPI00198110, IPI00200225, IPI00196656, IPI00365784, IPI00188921, IPI00361301, IPI00205389, IPI003669…
GOTERM_CC_FAT	GO:0005856~cytoskeleton	46	23.3503	IPI00373752, IPI00327630, IPI00326582, IPI00231302, IPI00554308, IPI00214905, IPI00231615, IPI00231734, IPI00209113, IPI00359416, IPI00388776, IPI00197579, IPI00325609, IPI00366249, IPI00400573, IPI00197888, IPI00215465, IPI00231358, IPI00212314, IPI00475639, IPI00363974, IPI00480591, IPI00213463, IPI00209258, IPI00339167, IPI00189795, IPI00190606, IPI00365944, IPI00390975, IPI00192286, IPI001898…
GOTERM_CC_FAT	GO:0005829~cytosol	41	20.8122	IPI00231426, IPI00327630, IPI00214665, IPI00231302, IPI00325884, IPI00196994, IPI00554039, IPI00285606, IPI00195372, IPI00231260, IPI00387771, IPI00325135, IPI00230835, IPI00209113, IPI00197579, IPI00231737, IPI00470288, IPI00400573, IPI00230897, IPI00231358, IPI00363974, IPI00201074, IPI00210566, IPI00339167, IPI00189795, IPI00189819, IPI00207890, IPI00192313, IPI00206624, IPI00231767, IPI001977…
SP_PIR_KEYWORDS	signal	40	20.3046	IPI00199636, IPI00325847, IPI00190759, IPI00200593, IPI00202651, IPI00212666, IPI00191090, IPI00475946, IPI00206403, IPI00191737, IPI00214435, IPI00363974, IPI00199861, IPI00205809, IPI00207668, IPI00212767, IPI00480591, IPI00365985, IPI00195516, IPI00324019, IPI00212708, IPI00471665, IPI00200225, IPI00196656, IPI00206624, IPI00188921, IPI00205389, IPI00324741, IPI00326984, IPI00366944, IPI001907…
UP_SEQ_FEATURE	signal peptide	40	20.3046	IPI00199636, IPI00325847, IPI00190759, IPI00200593, IPI00202651, IPI00212666, IPI00191090, IPI00475946, IPI00206403, IPI00191737, IPI00214435, IPI00363974, IPI00199861, IPI00205809, IPI00207668, IPI00212767, IPI00480591, IPI00365985, IPI00195516, IPI00324019, IPI00212708, IPI00471665, IPI00200225, IPI00196656, IPI00206624, IPI00188921, IPI00205389, IPI00324741, IPI00326984, IPI00366944, IPI001907…
GOTERM_MF_FAT	GO:0000166~nucleotide binding	36	18.2741	IPI00368700, IPI00231426, IPI00214665, IPI00327630, IPI00554308, IPI00203041, IPI00203214, IPI00554039, IPI00285606, IPI00195372, IPI00475946, IPI00209113, IPI00388776, IPI00361495, IPI00197579, IPI00470288, IPI00362119, IPI00400573, IPI00475639, IPI00210566, IPI00365985, IPI00339167, IPI00189795, IPI00231783, IPI00192409, IPI00192286, IPI00551812, IPI00189819, IPI00212969, IPI00196656, IPI002066…
GOTERM_MF_FAT	GO:0005198~structural molecule activity	35	17.7665	IPI00326582, IPI00231302, IPI00231819, IPI00193983, IPI00231615, IPI00197579, IPI00325609, IPI00400573, IPI00215465, IPI00475639, IPI00364868, IPI00205809, IPI00339167, IPI00363849, IPI00189795, IPI00390975, IPI00365944, IPI00198110, IPI00360766, IPI00231787, IPI00421857, IPI00192313, IPI00188921, IPI00373419, IPI00551558, IPI00366944, IPI00365380, IPI00204006, IPI00230917, IPI00362160, IPI002005…
GOTERM_CC_FAT	GO:0044430~cytoskeletal part	35	17.7665	IPI00373752, IPI00327630, IPI00326582, IPI00231302, IPI00554308, IPI00214905, IPI00209113, IPI00388776, IPI00197579, IPI00366249, IPI00325609, IPI00400573, IPI00215465, IPI00475639, IPI00480591, IPI00213463, IPI00209258, IPI00339167, IPI00189795, IPI00190606, IPI00390975, IPI00365944, IPI00192286, IPI00231787, IPI00421857, IPI00324893, IPI00209082, IPI00373419, IPI00551558, IPI00331996, IPI001885…
SP_PIR_KEYWORDS	disulfide bond	35	17.7665	IPI00187902, IPI00199636, IPI00325847, IPI00190759, IPI00202651, IPI00212666, IPI00231260, IPI00191090, IPI00475946, IPI00206403, IPI00191737, IPI00214435, IPI00363974, IPI00199861, IPI00207668, IPI00212767, IPI00365985, IPI00195516, IPI00212708, IPI00471665, IPI00200225, IPI00196656, IPI00205389, IPI00324741, IPI00366944, IPI00230937, IPI00191728, IPI00200594, IPI00231368, IPI00326923, IPI003261…
SP_PIR_KEYWORDS	Secreted	33	16.7513	IPI00231275, IPI00325847, IPI00190759, IPI00200593, IPI00202651, IPI00212666, IPI00191090, IPI00475946, IPI00206403, IPI00191737, IPI00363974, IPI00199861, IPI00205809, IPI00207668, IPI00212767, IPI00195516, IPI00324019, IPI00212708, IPI00471665, IPI00200225, IPI00196656, IPI00188921, IPI00205389, IPI00326984, IPI00366944, IPI00325146, IPI00190701, IPI00200594, IPI00188909, IPI00326140, IPI002007…
GOTERM_CC_FAT	GO:0031982~vesicle	32	16.2437	IPI00368700, IPI00187902, IPI00421888, IPI00199636, IPI00190759, IPI00193983, IPI00285606, IPI00202651, IPI00231734, IPI00325135, IPI00191090, IPI00475946, IPI00361495, IPI00191737, IPI00213463, IPI00210566, IPI00365985, IPI00324019, IPI00192286, IPI00192409, IPI00192313, IPI00196656, IPI00206624, IPI00205389, IPI00324893, IPI00209082, IPI00324741, IPI00203250, IPI00325146, IPI00230937, IPI001993…
UP_SEQ_FEATURE	disulfide bond	32	16.2437	IPI00199636, IPI00325847, IPI00190759, IPI00202651, IPI00212666, IPI00231260, IPI00191090, IPI00475946, IPI00206403, IPI00191737, IPI00214435, IPI00363974, IPI00199861, IPI00207668, IPI00212767, IPI00365985, IPI00195516, IPI00212708, IPI00471665, IPI00200225, IPI00196656, IPI00205389, IPI00324741, IPI00366944, IPI00191728, IPI00200594, IPI00231368, IPI00326923, IPI00326140, IPI00200757, IPI003274…
GOTERM_CC_FAT	GO:0031410~cytoplasmic vesicle	31	15.736	IPI00368700, IPI00187902, IPI00421888, IPI00199636, IPI00190759, IPI00193983, IPI00285606, IPI00202651, IPI00231734, IPI00325135, IPI00191090, IPI00475946, IPI00361495, IPI00191737, IPI00213463, IPI00210566, IPI00365985, IPI00324019, IPI00192286, IPI00192409, IPI00196656, IPI00192313, IPI00206624, IPI00205389, IPI00324893, IPI00209082, IPI00324741, IPI00325146, IPI00230937, IPI00199394, IPI004715…
GOTERM_CC_FAT	GO:0043233~organelle lumen	31	15.736	IPI00190759, IPI00203041, IPI00202651, IPI00231734, IPI00197696, IPI00191737, IPI00366249, IPI00365700, IPI00212314, IPI00213463, IPI00365985, IPI00210920, IPI00324019, IPI00551812, IPI00189819, IPI00212969, IPI00206624, IPI00205389, IPI00209082, IPI00373419, IPI00324741, IPI00476851, IPI00396910, IPI00191728, IPI00201060, IPI00230941, IPI00200757, IPI00197362, IPI00929924, IPI00204703, IPI003271…
GOTERM_CC_FAT	GO:0031974~membrane-enclosed lumen	31	15.736	IPI00190759, IPI00203041, IPI00202651, IPI00231734, IPI00197696, IPI00191737, IPI00366249, IPI00365700, IPI00212314, IPI00213463, IPI00365985, IPI00210920, IPI00324019, IPI00551812, IPI00189819, IPI00212969, IPI00206624, IPI00205389, IPI00209082, IPI00373419, IPI00324741, IPI00476851, IPI00396910, IPI00191728, IPI00201060, IPI00230941, IPI00200757, IPI00197362, IPI00929924, IPI00204703, IPI003271…
GOTERM_CC_FAT	GO:0016023~cytoplasmic membrane-bounded vesicle	30	15.2284	IPI00368700, IPI00187902, IPI00421888, IPI00199636, IPI00190759, IPI00193983, IPI00285606, IPI00202651, IPI00231734, IPI00325135, IPI00191090, IPI00475946, IPI00361495, IPI00191737, IPI00213463, IPI00210566, IPI00365985, IPI00324019, IPI00192286, IPI00192409, IPI00196656, IPI00206624, IPI00205389, IPI00324893, IPI00209082, IPI00324741, IPI00325146, IPI00230937, IPI00199394, IPI00471584, IPI002007…
GOTERM_CC_FAT	GO:0031988~membrane-bounded vesicle	30	15.2284	IPI00368700, IPI00187902, IPI00421888, IPI00199636, IPI00190759, IPI00193983, IPI00285606, IPI00202651, IPI00231734, IPI00325135, IPI00191090, IPI00475946, IPI00361495, IPI00191737, IPI00213463, IPI00210566, IPI00365985, IPI00324019, IPI00192286, IPI00192409, IPI00196656, IPI00206624, IPI00205389, IPI00324893, IPI00209082, IPI00324741, IPI00325146, IPI00230937, IPI00199394, IPI00471584, IPI002007…
GOTERM_CC_FAT	GO:0042995~cell projection	30	15.2284	IPI00231771, IPI00199636, IPI00326582, IPI00231302, IPI00231819, IPI00285606, IPI00231615, IPI00231734, IPI00209113, IPI00361495, IPI00325609, IPI00362119, IPI00212314, IPI00363974, IPI00480591, IPI00213463, IPI00192409, IPI00189819, IPI00209082, IPI00361301, IPI00197711, IPI00203250, IPI00362160, IPI00190701, IPI00230937, IPI00204818, IPI00328033, IPI00230941, IPI00870112, IPI00327144
GOTERM_BP_FAT	GO:0010033~response to organic substance	30	15.2284	IPI00368700, IPI00231302, IPI00285606, IPI00231615, IPI00231734, IPI00475946, IPI00191737, IPI00231737, IPI00215465, IPI00565677, IPI00363974, IPI00199861, IPI00212767, IPI00210920, IPI00324019, IPI00192286, IPI00207890, IPI00196656, IPI00192313, IPI00197711, IPI00366944, IPI00189813, IPI00190701, IPI00230937, IPI00471584, IPI00188909, IPI00372839, IPI00765205, IPI00327469, IPI00929924, IPI003271…
GOTERM_MF_FAT	GO:0032555~purine ribonucleotide binding	30	15.2284	IPI00231426, IPI00368700, IPI00327630, IPI00214665, IPI00554308, IPI00203041, IPI00203214, IPI00285606, IPI00195372, IPI00209113, IPI00475946, IPI00388776, IPI00361495, IPI00197579, IPI00470288, IPI00362119, IPI00400573, IPI00475639, IPI00210566, IPI00365985, IPI00339167, IPI00189795, IPI00192286, IPI00551812, IPI00189819, IPI00196656, IPI00206624, IPI00331996, IPI00396910, IPI00189813, IPI003621…
GOTERM_MF_FAT	GO:0032553~ribonucleotide binding	30	15.2284	IPI00231426, IPI00368700, IPI00327630, IPI00214665, IPI00554308, IPI00203041, IPI00203214, IPI00285606, IPI00195372, IPI00209113, IPI00475946, IPI00388776, IPI00361495, IPI00197579, IPI00470288, IPI00362119, IPI00400573, IPI00475639, IPI00210566, IPI00365985, IPI00339167, IPI00189795, IPI00192286, IPI00551812, IPI00189819, IPI00196656, IPI00206624, IPI00331996, IPI00396910, IPI00189813, IPI003621…
GOTERM_MF_FAT	GO:0017076~purine nucleotide binding	30	15.2284	IPI00231426, IPI00368700, IPI00327630, IPI00214665, IPI00554308, IPI00203041, IPI00203214, IPI00285606, IPI00195372, IPI00209113, IPI00475946, IPI00388776, IPI00361495, IPI00197579, IPI00470288, IPI00362119, IPI00400573, IPI00475639, IPI00210566, IPI00365985, IPI00339167, IPI00189795, IPI00192286, IPI00551812, IPI00189819, IPI00196656, IPI00206624, IPI00331996, IPI00396910, IPI00189813, IPI003621…
GOTERM_CC_FAT	GO:0031012~extracellular matrix	27	13.7056	IPI00231275, IPI00188622, IPI00191090, IPI00475946, IPI00206403, IPI00191737, IPI00199861, IPI00364868, IPI00205809, IPI00363849, IPI00471665, IPI00198110, IPI00200225, IPI00196656, IPI00365784, IPI00188921, IPI00361301, IPI00366944, IPI00365380, IPI00325146, IPI00204006, IPI00200594, IPI00188909, IPI00372839, IPI00371853, IPI00200757, IPI00327469, IPI00190287
GOTERM_CC_FAT	GO:0005615~extracellular space	27	13.7056	IPI00231275, IPI00325847, IPI00190759, IPI00202651, IPI00231615, IPI00212666, IPI00475946, IPI00191737, IPI00231737, IPI00214435, IPI00363974, IPI00212767, IPI00207668, IPI00205809, IPI00324019, IPI00196656, IPI00188921, IPI00205389, IPI00366944, IPI00204006, IPI00190701, IPI00230937, IPI00191728, IPI00199394, IPI00326140, IPI00200757, IPI00327469, IPI00194097
SP_PIR_KEYWORDS	nucleotide-binding	27	13.7056	IPI00231426, IPI00327630, IPI00214665, IPI00554308, IPI00203041, IPI00203214, IPI00285606, IPI00195372, IPI00209113, IPI00475946, IPI00388776, IPI00197579, IPI00470288, IPI00362119, IPI00400573, IPI00475639, IPI00210566, IPI00365985, IPI00339167, IPI00189795, IPI00192286, IPI00551812, IPI00189819, IPI00196656, IPI00206624, IPI00396910, IPI00189813, IPI00362160, IPI00230937, IPI00471584
GOTERM_CC_FAT	GO:0005739~mitochondrion	27	13.7056	IPI00214665, IPI00203041, IPI00193983, IPI00231615, IPI00231260, IPI00197696, IPI00325135, IPI00231734, IPI00361495, IPI00470288, IPI00210920, IPI00231783, IPI00551812, IPI00188924, IPI00192313, IPI00324893, IPI00197711, IPI00188524, IPI00396910, IPI00208303, IPI00230937, IPI00231368, IPI00200594, IPI00471767, IPI00471584, IPI00929924, IPI00870112
GOTERM_MF_FAT	GO:0005509~calcium ion binding	26	13.198	IPI00421888, IPI00199636, IPI00231771, IPI00231968, IPI00190759, IPI00214905, IPI00230921, IPI00231615, IPI00480591, IPI00212767, IPI00363974, IPI00213463, IPI00365985, IPI00209258, IPI00190606, IPI00365944, IPI00551812, IPI00231787, IPI00209082, IPI00325146, IPI00204006, IPI00191728, IPI00204818, IPI00929924, IPI00197362, IPI00471889
GOTERM_CC_FAT	GO:0005578~proteinaceous extracellular matrix	24	12.1827	IPI00231275, IPI00188622, IPI00191090, IPI00475946, IPI00206403, IPI00191737, IPI00205809, IPI00364868, IPI00199861, IPI00363849, IPI00471665, IPI00198110, IPI00200225, IPI00196656, IPI00365784, IPI00188921, IPI00361301, IPI00366944, IPI00365380, IPI00325146, IPI00204006, IPI00200594, IPI00188909, IPI00200757, IPI00190287
GOTERM_CC_FAT	GO:0070013~intracellular organelle lumen	24	12.1827	IPI00365985, IPI00210920, IPI00551812, IPI00189819, IPI00212969, IPI00203041, IPI00206624, IPI00209082, IPI00373419, IPI00324741, IPI00476851, IPI00197696, IPI00396910, IPI00191728, IPI00366249, IPI00365700, IPI00201060, IPI00212314, IPI00230941, IPI00197362, IPI00929924, IPI00204703, IPI00327144, IPI00213463
GOTERM_MF_FAT	GO:0008092~cytoskeletal protein binding	23	11.6751	IPI00209258, IPI00231771, IPI00554308, IPI00214905, IPI00231787, IPI00193983, IPI00209082, IPI00373419, IPI00230835, IPI00209113, IPI00325146, IPI00388776, IPI00190701, IPI00209000, IPI00197888, IPI00215465, IPI00231358, IPI00212314, IPI00409539, IPI00363974, IPI00197362, IPI00213463, IPI00194097, IPI00327144
GOTERM_BP_FAT	GO:0043933~macromolecular complex subunit organization	23	11.6751	IPI00210566, IPI00339167, IPI00363849, IPI00231302, IPI00189795, IPI00190759, IPI00192313, IPI00205389, IPI00202651, IPI00197579, IPI00191728, IPI00190701, IPI00362160, IPI00205036, IPI00212479, IPI00400573, IPI00215465, IPI00231358, IPI00230897, IPI00475639, IPI00327469, IPI00363974, IPI00471889, IPI00231475
SP_PIR_KEYWORDS	coiled coil	23	11.6751	IPI00327630, IPI00231302, IPI00326582, IPI00203625, IPI00390975, IPI00190759, IPI00554308, IPI00214905, IPI00421857, IPI00188921, IPI00205389, IPI00202651, IPI00551558, IPI00188524, IPI00366944, IPI00209113, IPI00388776, IPI00325609, IPI00201060, IPI00209000, IPI00197888, IPI00188909, IPI00230941, IPI00205809
GOTERM_BP_FAT	GO:0007010~cytoskeleton organization	22	11.1675	IPI00209258, IPI00231302, IPI00326582, IPI00231787, IPI00192313, IPI00209082, IPI00285606, IPI00188524, IPI00189813, IPI00209113, IPI00197579, IPI00362160, IPI00191728, IPI00199394, IPI00200594, IPI00325609, IPI00211392, IPI00215465, IPI00231358, IPI00363974, IPI00327144, IPI00213463
GOTERM_BP_FAT	GO:0065003~macromolecular complex assembly	22	11.1675	IPI00210566, IPI00363849, IPI00339167, IPI00231302, IPI00189795, IPI00190759, IPI00192313, IPI00205389, IPI00202651, IPI00197579, IPI00191728, IPI00190701, IPI00362160, IPI00205036, IPI00212479, IPI00400573, IPI00215465, IPI00230897, IPI00475639, IPI00327469, IPI00363974, IPI00471889, IPI00231475
SP_PIR_KEYWORDS	alternative splicing	22	11.1675	IPI00365985, IPI00214665, IPI00190606, IPI00365944, IPI00190759, IPI00212969, IPI00231819, IPI00196656, IPI00205389, IPI00202651, IPI00285606, IPI00212666, IPI00203250, IPI00475946, IPI00325146, IPI00197579, IPI00200594, IPI00201060, IPI00209000, IPI00197888, IPI00328033, IPI00200757, IPI00231489
GOTERM_CC_FAT	GO:0000267~cell fraction	22	11.1675	IPI00231426, IPI00231783, IPI00196661, IPI00189819, IPI00192313, IPI00193983, IPI00231767, IPI00324893, IPI00554039, IPI00197711, IPI00361495, IPI00464815, IPI00191728, IPI00230937, IPI00199394, IPI00200594, IPI00214435, IPI00205036, IPI00201060, IPI00209000, IPI00215465, IPI00929924
UP_SEQ_FEATURE	splice variant	22	11.1675	IPI00365985, IPI00214665, IPI00190606, IPI00190759, IPI00212969, IPI00231819, IPI00196656, IPI00192313, IPI00205389, IPI00202651, IPI00285606, IPI00212666, IPI00203250, IPI00475946, IPI00325146, IPI00197579, IPI00200594, IPI00209000, IPI00197888, IPI00328033, IPI00200757, IPI00363974, IPI00231489
KEGG_PATHWAY	rno04510:Focal adhesion	21	10.6599	IPI00373752, IPI00363849, IPI00189819, IPI00231787, IPI00192313, IPI00188921, IPI00209082, IPI00361301, IPI00285606, IPI00366944, IPI00365380, IPI00778143, IPI00214435, IPI00188909, IPI00372839, IPI00409539, IPI00371853, IPI00565677, IPI00765205, IPI00200757, IPI00205809, IPI00213463
GOTERM_BP_FAT	GO:0006461~protein complex assembly	20	10.1523	IPI00210566, IPI00363849, IPI00339167, IPI00231302, IPI00189795, IPI00190759, IPI00192313, IPI00205389, IPI00202651, IPI00197579, IPI00191728, IPI00362160, IPI00205036, IPI00400573, IPI00212479, IPI00215465, IPI00230897, IPI00475639, IPI00327469, IPI00363974, IPI00471889
GOTERM_BP_FAT	GO:0070271~protein complex biogenesis	20	10.1523	IPI00210566, IPI00363849, IPI00339167, IPI00231302, IPI00189795, IPI00190759, IPI00192313, IPI00205389, IPI00202651, IPI00197579, IPI00191728, IPI00362160, IPI00205036, IPI00400573, IPI00212479, IPI00215465, IPI00230897, IPI00475639, IPI00327469, IPI00363974, IPI00471889
SP_PIR_KEYWORDS	calcium	20	10.1523	IPI00365985, IPI00421888, IPI00209258, IPI00231968, IPI00199636, IPI00231771, IPI00190759, IPI00214905, IPI00231787, IPI00209082, IPI00231615, IPI00325146, IPI00191728, IPI00204818, IPI00363974, IPI00197362, IPI00480591, IPI00212767, IPI00213463, IPI00471889
GOTERM_MF_FAT	GO:0003779~actin binding	18	9.13706	IPI00209258, IPI00554308, IPI00214905, IPI00231787, IPI00209082, IPI00373419, IPI00230835, IPI00325146, IPI00209113, IPI00388776, IPI00209000, IPI00197888, IPI00231358, IPI00212314, IPI00409539, IPI00363974, IPI00194097, IPI00327144, IPI00213463
GOTERM_BP_FAT	GO:0009611~response to wounding	18	9.13706	IPI00231302, IPI00324019, IPI00190759, IPI00421857, IPI00196656, IPI00324893, IPI00205389, IPI00202651, IPI00212666, IPI00366944, IPI00475946, IPI00230937, IPI00190701, IPI00197888, IPI00327469, IPI00200757, IPI00363974, IPI00199861, IPI00471889
GOTERM_MF_FAT	GO:0042802~identical protein binding	18	9.13706	IPI00210566, IPI00231275, IPI00210920, IPI00231771, IPI00231302, IPI00231783, IPI00192313, IPI00188921, IPI00196994, IPI00197711, IPI00231615, IPI00209113, IPI00361495, IPI00464815, IPI00190701, IPI00204818, IPI00197888, IPI00188909
SP_PIR_KEYWORDS	atp-binding	18	9.13706	IPI00210566, IPI00365985, IPI00231426, IPI00327630, IPI00214665, IPI00192286, IPI00551812, IPI00189819, IPI00554308, IPI00203041, IPI00206624, IPI00396910, IPI00189813, IPI00209113, IPI00388776, IPI00230937, IPI00470288, IPI00362119, IPI00471584
GOTERM_CC_FAT	GO:0044420~extracellular matrix part	17	8.62944	IPI00363849, IPI00471665, IPI00198110, IPI00188622, IPI00196656, IPI00188921, IPI00361301, IPI00366944, IPI00365380, IPI00475946, IPI00325146, IPI00204006, IPI00206403, IPI00191737, IPI00188909, IPI00200757, IPI00364868, IPI00205809
SP_PIR_KEYWORDS	methylation	17	8.62944	IPI00339167, IPI00190606, IPI00189795, IPI00189819, IPI00212969, IPI00554308, IPI00231819, IPI00421857, IPI00196656, IPI00231787, IPI00554039, IPI00285606, IPI00195372, IPI00189813, IPI00475946, IPI00388776, IPI00197579, IPI00215465, IPI00197362, IPI00231475
GOTERM_CC_FAT	GO:0015629~actin cytoskeleton	17	8.62944	IPI00373752, IPI00209258, IPI00190606, IPI00365944, IPI00554308, IPI00214905, IPI00231787, IPI00209082, IPI00373419, IPI00331996, IPI00231734, IPI00189813, IPI00209113, IPI00388776, IPI00215465, IPI00231358, IPI00327144, IPI00213463
GOTERM_CC_FAT	GO:0043005~neuron projection	17	8.62944	IPI00199636, IPI00231302, IPI00326582, IPI00189819, IPI00231819, IPI00209082, IPI00361301, IPI00203250, IPI00361495, IPI00230937, IPI00190701, IPI00362160, IPI00325609, IPI00362119, IPI00328033, IPI00230941, IPI00870112
GOTERM_BP_FAT	GO:0042592~homeostatic process	17	8.62944	IPI00187902, IPI00325847, IPI00192286, IPI00551812, IPI00207890, IPI00231819, IPI00192313, IPI00196656, IPI00361301, IPI00324741, IPI00231260, IPI00231734, IPI00475946, IPI00190701, IPI00231368, IPI00470288, IPI00328033, IPI00205809
GOTERM_MF_FAT	GO:0004857~enzyme inhibitor activity	16	8.12183	IPI00212708, IPI00324019, IPI00200593, IPI00206624, IPI00231615, IPI00326984, IPI00212666, IPI00325135, IPI00325146, IPI00208303, IPI00230937, IPI00326140, IPI00188338, IPI00327469, IPI00188541, IPI00204703
GOTERM_BP_FAT	GO:0043067~regulation of programmed cell death	16	8.12183	IPI00231302, IPI00203625, IPI00206624, IPI00324741, IPI00195372, IPI00197711, IPI00231615, IPI00325135, IPI00361495, IPI00190701, IPI00191737, IPI00215465, IPI00870631, IPI00200757, IPI00205809, IPI00213463
GOTERM_BP_FAT	GO:0010941~regulation of cell death	16	8.12183	IPI00231302, IPI00203625, IPI00206624, IPI00324741, IPI00195372, IPI00197711, IPI00231615, IPI00325135, IPI00361495, IPI00190701, IPI00191737, IPI00215465, IPI00870631, IPI00200757, IPI00205809, IPI00213463
GOTERM_BP_FAT	GO:0034621~cellular macromolecular complex subunit organization	15	7.61421	IPI00210566, IPI00339167, IPI00231302, IPI00189795, IPI00190759, IPI00192313, IPI00205389, IPI00202651, IPI00362160, IPI00191728, IPI00197579, IPI00400573, IPI00231358, IPI00475639, IPI00363974, IPI00231475
GOTERM_BP_FAT	GO:0010035~response to inorganic substance	15	7.61421	IPI00324019, IPI00190759, IPI00189819, IPI00192313, IPI00205389, IPI00202651, IPI00197711, IPI00231615, IPI00231260, IPI00230937, IPI00191737, IPI00188909, IPI00215465, IPI00197362, IPI00363974
SP_PIR_KEYWORDS	cytoskeleton	15	7.61421	IPI00209258, IPI00189819, IPI00214905, IPI00209082, IPI00189813, IPI00359416, IPI00211392, IPI00197888, IPI00209000, IPI00231358, IPI00212314, IPI00870631, IPI00197362, IPI00363974, IPI00327144
GOTERM_CC_FAT	GO:0005625~soluble fraction	15	7.61421	IPI00231426, IPI00196661, IPI00231783, IPI00189819, IPI00192313, IPI00231767, IPI00324893, IPI00554039, IPI00197711, IPI00230937, IPI00191728, IPI00464815, IPI00214435, IPI00205036, IPI00215465
GOTERM_BP_FAT	GO:0032989~cellular component morphogenesis	15	7.61421	IPI00187902, IPI00363849, IPI00231302, IPI00189819, IPI00211664, IPI00231787, IPI00285606, IPI00203250, IPI00189813, IPI00209113, IPI00190701, IPI00199394, IPI00200757, IPI00480591, IPI00327144
GOTERM_BP_FAT	GO:0009719~response to endogenous stimulus	15	7.61421	IPI00368700, IPI00231302, IPI00324019, IPI00192286, IPI00207890, IPI00192313, IPI00197711, IPI00231615, IPI00231734, IPI00189813, IPI00230937, IPI00188909, IPI00215465, IPI00327469, IPI00327144
GOTERM_BP_FAT	GO:0042981~regulation of apoptosis	15	7.61421	IPI00231302, IPI00203625, IPI00206624, IPI00324741, IPI00195372, IPI00197711, IPI00231615, IPI00325135, IPI00190701, IPI00191737, IPI00215465, IPI00870631, IPI00200757, IPI00205809, IPI00213463
SP_PIR_KEYWORDS	extracellular matrix	14	7.1066	IPI00231275, IPI00471665, IPI00200225, IPI00188921, IPI00366944, IPI00191090, IPI00325146, IPI00206403, IPI00200594, IPI00188909, IPI00190287, IPI00200757, IPI00205809, IPI00199861
SP_PIR_KEYWORDS	actin-binding	14	7.1066	IPI00209258, IPI00214905, IPI00554308, IPI00209082, IPI00373419, IPI00209113, IPI00388776, IPI00197888, IPI00209000, IPI00231358, IPI00409539, IPI00363974, IPI00194097, IPI00327144, IPI00213463
GOTERM_BP_FAT	GO:0030029~actin filament-based process	14	7.1066	IPI00209258, IPI00365944, IPI00231787, IPI00209082, IPI00285606, IPI00189813, IPI00209113, IPI00191728, IPI00200594, IPI00197888, IPI00231358, IPI00363974, IPI00327144, IPI00213463
GOTERM_CC_FAT	GO:0030141~secretory granule	14	7.1066	IPI00187902, IPI00368700, IPI00324019, IPI00190759, IPI00192409, IPI00196656, IPI00209082, IPI00205389, IPI00202651, IPI00285606, IPI00231734, IPI00475946, IPI00191737, IPI00200757, IPI00213463
GOTERM_BP_FAT	GO:0034622~cellular macromolecular complex assembly	14	7.1066	IPI00210566, IPI00339167, IPI00231302, IPI00189795, IPI00190759, IPI00192313, IPI00205389, IPI00202651, IPI00362160, IPI00191728, IPI00197579, IPI00400573, IPI00475639, IPI00363974, IPI00231475
GOTERM_BP_FAT	GO:0019725~cellular homeostasis	14	7.1066	IPI00187902, IPI00325847, IPI00551812, IPI00231819, IPI00192313, IPI00196656, IPI00361301, IPI00324741, IPI00231260, IPI00231734, IPI00475946, IPI00190701, IPI00231368, IPI00470288, IPI00328033
GOTERM_BP_FAT	GO:0022610~biological adhesion	14	7.1066	IPI00187902, IPI00363849, IPI00198110, IPI00360766, IPI00209082, IPI00361227, IPI00366944, IPI00209113, IPI00214435, IPI00212314, IPI00200757, IPI00364868, IPI00205809, IPI00480591
GOTERM_BP_FAT	GO:0007155~cell adhesion	14	7.1066	IPI00187902, IPI00363849, IPI00198110, IPI00360766, IPI00209082, IPI00361227, IPI00366944, IPI00209113, IPI00214435, IPI00212314, IPI00200757, IPI00364868, IPI00205809, IPI00480591
GOTERM_MF_FAT	GO:0019899~enzyme binding	14	7.1066	IPI00210920, IPI00231302, IPI00324019, IPI00189819, IPI00192313, IPI00285606, IPI00325135, IPI00230835, IPI00325146, IPI00208303, IPI00230937, IPI00231358, IPI00230941, IPI00200757
GOTERM_BP_FAT	GO:0046907~intracellular transport	14	7.1066	IPI00231302, IPI00365944, IPI00196661, IPI00193983, IPI00324893, IPI00373419, IPI00325135, IPI00230835, IPI00209113, IPI00191728, IPI00471767, IPI00325609, IPI00197888, IPI00327144
GOTERM_BP_FAT	GO:0009725~response to hormone stimulus	14	7.1066	IPI00368700, IPI00231302, IPI00324019, IPI00192286, IPI00207890, IPI00192313, IPI00197711, IPI00231615, IPI00231734, IPI00189813, IPI00230937, IPI00188909, IPI00215465, IPI00327469
KEGG_PATHWAY	rno04512:ECM-receptor interaction	13	6.59898	IPI00363849, IPI00188921, IPI00361301, IPI00366944, IPI00365380, IPI00778143, IPI00214435, IPI00188909, IPI00372839, IPI00565677, IPI00765205, IPI00371853, IPI00200757, IPI00205809
GOTERM_BP_FAT	GO:0043623~cellular protein complex assembly	13	6.59898	IPI00210566, IPI00339167, IPI00231302, IPI00189795, IPI00190759, IPI00192313, IPI00205389, IPI00202651, IPI00362160, IPI00191728, IPI00197579, IPI00400573, IPI00475639, IPI00363974
GOTERM_CC_FAT	GO:0005938~cell cortex	13	6.59898	IPI00209258, IPI00190759, IPI00189819, IPI00214905, IPI00192313, IPI00209082, IPI00373419, IPI00205389, IPI00202651, IPI00209113, IPI00214435, IPI00327144, IPI00213463
GOTERM_BP_FAT	GO:0007017~microtubule-based process	13	6.59898	IPI00327630, IPI00339167, IPI00231302, IPI00189795, IPI00192313, IPI00188524, IPI00209113, IPI00362160, IPI00197579, IPI00199394, IPI00325609, IPI00400573, IPI00215465, IPI00475639
GOTERM_CC_FAT	GO:0030424~axon	13	6.59898	IPI00199636, IPI00326582, IPI00231302, IPI00189819, IPI00231819, IPI00361495, IPI00230937, IPI00362160, IPI00325609, IPI00362119, IPI00328033, IPI00230941, IPI00870112
GOTERM_BP_FAT	GO:0006091~generation of precursor metabolites and energy	13	6.59898	IPI00231426, IPI00192409, IPI00231783, IPI00551812, IPI00188924, IPI00231767, IPI00554039, IPI00197711, IPI00197696, IPI00231734, IPI00396910, IPI00464815, IPI00231368
GOTERM_BP_FAT	GO:0048545~response to steroid hormone stimulus	13	6.59898	IPI00368700, IPI00231302, IPI00324019, IPI00192286, IPI00207890, IPI00192313, IPI00197711, IPI00231615, IPI00231734, IPI00189813, IPI00230937, IPI00188909, IPI00215465
GOTERM_BP_FAT	GO:0030030~cell projection organization	13	6.59898	IPI00231302, IPI00189819, IPI00211664, IPI00285606, IPI00231260, IPI00203250, IPI00209113, IPI00190701, IPI00199394, IPI00214435, IPI00197888, IPI00480591, IPI00327144
GOTERM_CC_FAT	GO:0005604~basement membrane	12	6.09137	IPI00363849, IPI00471665, IPI00188622, IPI00196656, IPI00361301, IPI00365380, IPI00475946, IPI00325146, IPI00204006, IPI00191737, IPI00200757, IPI00364868, IPI00205809
GOTERM_CC_FAT	GO:0048770~pigment granule	12	6.09137	IPI00365985, IPI00210566, IPI00325135, IPI00421888, IPI00199636, IPI00325146, IPI00199394, IPI00471584, IPI00193983, IPI00206624, IPI00324893, IPI00324741
GOTERM_CC_FAT	GO:0042470~melanosome	12	6.09137	IPI00365985, IPI00210566, IPI00325135, IPI00421888, IPI00199636, IPI00325146, IPI00199394, IPI00471584, IPI00193983, IPI00206624, IPI00324893, IPI00324741
GOTERM_BP_FAT	GO:0030198~extracellular matrix organization	12	6.09137	IPI00366944, IPI00363849, IPI00325146, IPI00200594, IPI00471665, IPI00188909, IPI00188921, IPI00200757, IPI00361301, IPI00205809, IPI00199861, IPI00204703
GOTERM_BP_FAT	GO:0043062~extracellular structure organization	12	6.09137	IPI00366944, IPI00363849, IPI00325146, IPI00200594, IPI00471665, IPI00188909, IPI00188921, IPI00200757, IPI00361301, IPI00205809, IPI00199861, IPI00204703
GOTERM_MF_FAT	GO:0004866~endopeptidase inhibitor activity	12	6.09137	IPI00326984, IPI00212666, IPI00324019, IPI00212708, IPI00230937, IPI00200593, IPI00206624, IPI00188338, IPI00326140, IPI00327469, IPI00188541, IPI00204703
GOTERM_MF_FAT	GO:0030414~peptidase inhibitor activity	12	6.09137	IPI00326984, IPI00212666, IPI00324019, IPI00212708, IPI00230937, IPI00200593, IPI00206624, IPI00188338, IPI00326140, IPI00327469, IPI00188541, IPI00204703
GOTERM_BP_FAT	GO:0030036~actin cytoskeleton organization	12	6.09137	IPI00189813, IPI00209258, IPI00209113, IPI00191728, IPI00200594, IPI00231787, IPI00231358, IPI00209082, IPI00285606, IPI00363974, IPI00327144, IPI00213463
GOTERM_BP_FAT	GO:0032535~regulation of cellular component size	12	6.09137	IPI00189813, IPI00209258, IPI00231302, IPI00464815, IPI00200594, IPI00325609, IPI00197888, IPI00215465, IPI00231787, IPI00327469, IPI00363974, IPI00327144
KEGG_PATHWAY	rno04810:Regulation of actin cytoskeleton	12	6.09137	IPI00209113, IPI00214435, IPI00189819, IPI00231787, IPI00231358, IPI00212314, IPI00200757, IPI00209082, IPI00285606, IPI00363974, IPI00327144, IPI00213463
GOTERM_MF_FAT	GO:0030246~carbohydrate binding	12	6.09137	IPI00231275, IPI00231734, IPI00203250, IPI00191090, IPI00199636, IPI00191728, IPI00190701, IPI00421857, IPI00200757, IPI00190287, IPI00361227, IPI00199861
GOTERM_BP_FAT	GO:0000902~cell morphogenesis	12	6.09137	IPI00203250, IPI00363849, IPI00209113, IPI00231302, IPI00190701, IPI00199394, IPI00189819, IPI00211664, IPI00200757, IPI00285606, IPI00480591, IPI00327144
GOTERM_CC_FAT	GO:0009986~cell surface	12	6.09137	IPI00187902, IPI00210920, IPI00191728, IPI00190701, IPI00230937, IPI00190759, IPI00551812, IPI00192313, IPI00215465, IPI00206624, IPI00205389, IPI00202651
GOTERM_BP_FAT	GO:0009628~response to abiotic stimulus	12	6.09137	IPI00366944, IPI00231734, IPI00189813, IPI00230937, IPI00366249, IPI00192313, IPI00215465, IPI00188909, IPI00870631, IPI00480591, IPI00199861, IPI00231615
GOTERM_CC_FAT	GO:0015630~microtubule cytoskeleton	12	6.09137	IPI00339167, IPI00327630, IPI00189795, IPI00192286, IPI00209113, IPI00197579, IPI00362160, IPI00366249, IPI00400573, IPI00215465, IPI00475639, IPI00480591, IPI00197362
GOTERM_BP_FAT	GO:0048878~chemical homeostasis	12	6.09137	IPI00187902, IPI00325847, IPI00192286, IPI00551812, IPI00207890, IPI00231819, IPI00196656, IPI00192313, IPI00361301, IPI00475946, IPI00190701, IPI00470288, IPI00328033
GOTERM_MF_FAT	GO:0046983~protein dimerization activity	12	6.09137	IPI00210566, IPI00231275, IPI00210920, IPI00339167, IPI00231771, IPI00189795, IPI00231615, IPI00209113, IPI00361495, IPI00190701, IPI00464815, IPI00204818, IPI00197888
GOTERM_BP_FAT	GO:0051258~protein polymerization	11	5.58376	IPI00339167, IPI00231302, IPI00189795, IPI00362160, IPI00197579, IPI00190759, IPI00400573, IPI00192313, IPI00475639, IPI00205389, IPI00202651, IPI00363974
SP_PIR_KEYWORDS	calcium binding	11	5.58376	IPI00365985, IPI00421888, IPI00199636, IPI00231771, IPI00191728, IPI00204818, IPI00231787, IPI00230921, IPI00197362, IPI00231615, IPI00471889
GOTERM_CC_FAT	GO:0044433~cytoplasmic vesicle part	11	5.58376	IPI00187902, IPI00231734, IPI00324019, IPI00191737, IPI00190759, IPI00193983, IPI00200757, IPI00205389, IPI00209082, IPI00202651, IPI00213463
GOTERM_MF_FAT	GO:0042803~protein homodimerization activity	11	5.58376	IPI00231275, IPI00210566, IPI00210920, IPI00231771, IPI00209113, IPI00361495, IPI00464815, IPI00190701, IPI00204818, IPI00197888, IPI00231615
GOTERM_MF_FAT	GO:0008289~lipid binding	11	5.58376	IPI00421888, IPI00210920, IPI00231968, IPI00325146, IPI00191737, IPI00190701, IPI00230937, IPI00207890, IPI00231615, IPI00471889, IPI00194097
GOTERM_BP_FAT	GO:0006928~cell motion	11	5.58376	IPI00187902, IPI00325135, IPI00203250, IPI00363849, IPI00209113, IPI00192409, IPI00551812, IPI00211664, IPI00212314, IPI00551558, IPI00327144
GOTERM_BP_FAT	GO:0033554~cellular response to stress	11	5.58376	IPI00231260, IPI00476851, IPI00208303, IPI00231302, IPI00191737, IPI00190701, IPI00231737, IPI00366249, IPI00215465, IPI00206624, IPI00231615
GOTERM_MF_FAT	GO:0005201~extracellular matrix structural constituent	10	5.07614	IPI00366944, IPI00365380, IPI00204006, IPI00363849, IPI00200594, IPI00198110, IPI00188909, IPI00188921, IPI00200757, IPI00205809
GOTERM_CC_FAT	GO:0031091~platelet alpha granule	10	5.07614	IPI00187902, IPI00231734, IPI00324019, IPI00191737, IPI00190759, IPI00200757, IPI00205389, IPI00209082, IPI00202651, IPI00213463
GOTERM_CC_FAT	GO:0043292~contractile fiber	10	5.07614	IPI00189813, IPI00209258, IPI00388776, IPI00190606, IPI00197888, IPI00554308, IPI00209000, IPI00215465, IPI00231787, IPI00209082, IPI00929924
GOTERM_BP_FAT	GO:0007517~muscle organ development	10	5.07614	IPI00555171, IPI00373752, IPI00189813, IPI00200594, IPI00365944, IPI00192313, IPI00215465, IPI00231787, IPI00199861, IPI00929924
GOTERM_BP_FAT	GO:0006006~glucose metabolic process	10	5.07614	IPI00231734, IPI00231426, IPI00197696, IPI00464815, IPI00231783, IPI00192409, IPI00215465, IPI00231767, IPI00554039, IPI00197711
GOTERM_BP_FAT	GO:0010038~response to metal ion	10	5.07614	IPI00324019, IPI00191737, IPI00230937, IPI00190759, IPI00189819, IPI00192313, IPI00205389, IPI00202651, IPI00363974, IPI00197362
GOTERM_BP_FAT	GO:0051130~positive regulation of cellular component organization	10	5.07614	IPI00231302, IPI00191728, IPI00230937, IPI00197888, IPI00192313, IPI00327469, IPI00196994, IPI00285606, IPI00327144, IPI00213463
SP_PIR_KEYWORDS	isopeptide bond	10	5.07614	IPI00387771, IPI00339167, IPI00388776, IPI00189795, IPI00197579, IPI00190759, IPI00197888, IPI00554308, IPI00231358, IPI00200757, IPI00197362, IPI00231615
GOTERM_BP_FAT	GO:0019318~hexose metabolic process	10	5.07614	IPI00231734, IPI00231426, IPI00197696, IPI00464815, IPI00231783, IPI00192409, IPI00215465, IPI00231767, IPI00554039, IPI00197711
GOTERM_BP_FAT	GO:0005996~monosaccharide metabolic process	10	5.07614	IPI00231734, IPI00231426, IPI00197696, IPI00464815, IPI00231783, IPI00192409, IPI00215465, IPI00231767, IPI00554039, IPI00197711
GOTERM_BP_FAT	GO:0001568~blood vessel development	10	5.07614	IPI00366944, IPI00191090, IPI00325146, IPI00209113, IPI00190701, IPI00200594, IPI00551812, IPI00192313, IPI00188909, IPI00188921
GOTERM_BP_FAT	GO:0001944~vasculature development	10	5.07614	IPI00366944, IPI00191090, IPI00325146, IPI00209113, IPI00190701, IPI00200594, IPI00551812, IPI00192313, IPI00188909, IPI00188921
GOTERM_BP_FAT	GO:0000904~cell morphogenesis involved in differentiation	10	5.07614	IPI00203250, IPI00363849, IPI00209113, IPI00231302, IPI00190701, IPI00199394, IPI00189819, IPI00211664, IPI00200757, IPI00480591
UP_SEQ_FEATURE	binding site:Substrate	10	5.07614	IPI00231734, IPI00231426, IPI00197696, IPI00464815, IPI00231783, IPI00231737, IPI00199394, IPI00325884, IPI00231767, IPI00197711
GOTERM_BP_FAT	GO:0001501~skeletal system development	10	5.07614	IPI00366944, IPI00204006, IPI00188622, IPI00188909, IPI00188921, IPI00200757, IPI00327469, IPI00361227, IPI00205809, IPI00231489
GOTERM_BP_FAT	GO:0009991~response to extracellular stimulus	10	5.07614	IPI00189813, IPI00325847, IPI00191737, IPI00209000, IPI00192313, IPI00188909, IPI00206624, IPI00363974, IPI00212767, IPI00197711
GOTERM_MF_FAT	GO:0005525~GTP binding	10	5.07614	IPI00339167, IPI00475946, IPI00361495, IPI00189795, IPI00362160, IPI00197579, IPI00400573, IPI00196656, IPI00475639, IPI00203214, IPI00285606, IPI00195372
GOTERM_MF_FAT	GO:0032561~guanyl ribonucleotide binding	10	5.07614	IPI00339167, IPI00475946, IPI00361495, IPI00189795, IPI00362160, IPI00197579, IPI00400573, IPI00196656, IPI00475639, IPI00203214, IPI00285606, IPI00195372
GOTERM_MF_FAT	GO:0019001~guanyl nucleotide binding	10	5.07614	IPI00339167, IPI00475946, IPI00361495, IPI00189795, IPI00362160, IPI00197579, IPI00400573, IPI00196656, IPI00475639, IPI00203214, IPI00285606, IPI00195372
GOTERM_MF_FAT	GO:0019904~protein domain specific binding	10	5.07614	IPI00210566, IPI00325135, IPI00230835, IPI00203250, IPI00208303, IPI00339167, IPI00231302, IPI00189795, IPI00196661, IPI00324893, IPI00197362
GOTERM_BP_FAT	GO:0043066~negative regulation of apoptosis	10	5.07614	IPI00231302, IPI00191737, IPI00190701, IPI00215465, IPI00206624, IPI00870631, IPI00200757, IPI00195372, IPI00205809, IPI00231615
GOTERM_BP_FAT	GO:0043069~negative regulation of programmed cell death	10	5.07614	IPI00231302, IPI00191737, IPI00190701, IPI00215465, IPI00206624, IPI00870631, IPI00200757, IPI00195372, IPI00205809, IPI00231615
GOTERM_BP_FAT	GO:0060548~negative regulation of cell death	10	5.07614	IPI00231302, IPI00191737, IPI00190701, IPI00215465, IPI00206624, IPI00870631, IPI00200757, IPI00195372, IPI00205809, IPI00231615
GOTERM_BP_FAT	GO:0006873~cellular ion homeostasis	10	5.07614	IPI00187902, IPI00475946, IPI00325847, IPI00190701, IPI00551812, IPI00470288, IPI00231819, IPI00192313, IPI00328033, IPI00196656, IPI00361301
GOTERM_BP_FAT	GO:0055082~cellular chemical homeostasis	10	5.07614	IPI00187902, IPI00475946, IPI00325847, IPI00190701, IPI00551812, IPI00470288, IPI00231819, IPI00192313, IPI00328033, IPI00196656, IPI00361301
GOTERM_BP_FAT	GO:0050801~ion homeostasis	10	5.07614	IPI00187902, IPI00475946, IPI00325847, IPI00190701, IPI00551812, IPI00470288, IPI00231819, IPI00192313, IPI00328033, IPI00196656, IPI00361301
SP_PIR_KEYWORDS	plasma	9	4.56853	IPI00212666, IPI00195516, IPI00325847, IPI00324019, IPI00191737, IPI00190759, IPI00326140, IPI00205389, IPI00194097
GOTERM_CC_FAT	GO:0031093~platelet alpha granule lumen	9	4.56853	IPI00231734, IPI00324019, IPI00191737, IPI00190759, IPI00200757, IPI00205389, IPI00209082, IPI00202651, IPI00213463
GOTERM_BP_FAT	GO:0006096~glycolysis	9	4.56853	IPI00231734, IPI00231426, IPI00197696, IPI00464815, IPI00231783, IPI00192409, IPI00231767, IPI00554039, IPI00197711
GOTERM_CC_FAT	GO:0060205~cytoplasmic membrane-bounded vesicle lumen	9	4.56853	IPI00231734, IPI00324019, IPI00191737, IPI00190759, IPI00200757, IPI00205389, IPI00209082, IPI00202651, IPI00213463
GOTERM_CC_FAT	GO:0031983~vesicle lumen	9	4.56853	IPI00231734, IPI00324019, IPI00191737, IPI00190759, IPI00200757, IPI00205389, IPI00209082, IPI00202651, IPI00213463
GOTERM_BP_FAT	GO:0006007~glucose catabolic process	9	4.56853	IPI00231734, IPI00231426, IPI00197696, IPI00464815, IPI00231783, IPI00192409, IPI00231767, IPI00554039, IPI00197711
GOTERM_BP_FAT	GO:0019320~hexose catabolic process	9	4.56853	IPI00231734, IPI00231426, IPI00197696, IPI00464815, IPI00231783, IPI00192409, IPI00231767, IPI00554039, IPI00197711
GOTERM_BP_FAT	GO:0046365~monosaccharide catabolic process	9	4.56853	IPI00231734, IPI00231426, IPI00197696, IPI00464815, IPI00231783, IPI00192409, IPI00231767, IPI00554039, IPI00197711
INTERPRO	IPR018039:Intermediate filament protein, conserved site	9	4.56853	IPI00188524, IPI00231302, IPI00326582, IPI00390975, IPI00325609, IPI00201060, IPI00421857, IPI00230941, IPI00551558
INTERPRO	IPR016044:Filament	9	4.56853	IPI00188524, IPI00231302, IPI00326582, IPI00390975, IPI00325609, IPI00201060, IPI00421857, IPI00230941, IPI00551558
GOTERM_BP_FAT	GO:0046164~alcohol catabolic process	9	4.56853	IPI00231734, IPI00231426, IPI00197696, IPI00464815, IPI00231783, IPI00192409, IPI00231767, IPI00554039, IPI00197711
GOTERM_BP_FAT	GO:0044275~cellular carbohydrate catabolic process	9	4.56853	IPI00231734, IPI00231426, IPI00197696, IPI00464815, IPI00231783, IPI00192409, IPI00231767, IPI00554039, IPI00197711
SP_PIR_KEYWORDS	Intermediate filament	9	4.56853	IPI00188524, IPI00231302, IPI00326582, IPI00390975, IPI00325609, IPI00201060, IPI00421857, IPI00230941, IPI00551558
GOTERM_CC_FAT	GO:0042383~sarcolemma	9	4.56853	IPI00191090, IPI00325146, IPI00209000, IPI00193983, IPI00372839, IPI00371853, IPI00361301, IPI00929924, IPI00231615
GOTERM_MF_FAT	GO:0004867~serine-type endopeptidase inhibitor activity	9	4.56853	IPI00326984, IPI00212666, IPI00324019, IPI00230937, IPI00200593, IPI00188338, IPI00326140, IPI00188541, IPI00204703
GOTERM_BP_FAT	GO:0016052~carbohydrate catabolic process	9	4.56853	IPI00231734, IPI00231426, IPI00197696, IPI00464815, IPI00231783, IPI00192409, IPI00231767, IPI00554039, IPI00197711
GOTERM_BP_FAT	GO:0000226~microtubule cytoskeleton organization	9	4.56853	IPI00188524, IPI00209113, IPI00231302, IPI00362160, IPI00197579, IPI00199394, IPI00325609, IPI00192313, IPI00215465
GOTERM_CC_FAT	GO:0005882~intermediate filament	9	4.56853	IPI00188524, IPI00231302, IPI00326582, IPI00390975, IPI00325609, IPI00201060, IPI00421857, IPI00230941, IPI00551558
GOTERM_CC_FAT	GO:0045111~intermediate filament cytoskeleton	9	4.56853	IPI00188524, IPI00231302, IPI00326582, IPI00390975, IPI00325609, IPI00201060, IPI00421857, IPI00230941, IPI00551558
UP_SEQ_FEATURE	domain:EF-hand 1	9	4.56853	IPI00209258, IPI00231771, IPI00190606, IPI00204818, IPI00365944, IPI00231787, IPI00209082, IPI00197362, IPI00213463
UP_SEQ_FEATURE	domain:EF-hand 2	9	4.56853	IPI00209258, IPI00231771, IPI00190606, IPI00204818, IPI00365944, IPI00231787, IPI00209082, IPI00197362, IPI00213463
INTERPRO	IPR018249:EF-HAND 2	9	4.56853	IPI00209258, IPI00231771, IPI00204818, IPI00365944, IPI00231787, IPI00230921, IPI00209082, IPI00197362, IPI00213463
INTERPRO	IPR011992:EF-Hand type	9	4.56853	IPI00209258, IPI00231771, IPI00204818, IPI00365944, IPI00231787, IPI00230921, IPI00209082, IPI00197362, IPI00213463
KEGG_PATHWAY	rno04530:Tight junction	9	4.56853	IPI00209258, IPI00209113, IPI00388776, IPI00189819, IPI00554308, IPI00231787, IPI00191995, IPI00209082, IPI00285606, IPI00213463
GOTERM_BP_FAT	GO:0042060~wound healing	9	4.56853	IPI00366944, IPI00190759, IPI00197888, IPI00200757, IPI00205389, IPI00202651, IPI00363974, IPI00199861, IPI00471889
UP_SEQ_FEATURE	nucleotide phosphate-binding region:GTP	9	4.56853	IPI00339167, IPI00475946, IPI00189795, IPI00362160, IPI00197579, IPI00400573, IPI00196656, IPI00475639, IPI00203214, IPI00285606, IPI00195372
GOTERM_MF_FAT	GO:0032403~protein complex binding	9	4.56853	IPI00366944, IPI00209258, IPI00191728, IPI00188924, IPI00211392, IPI00324893, IPI00373419, IPI00209082, IPI00213463
GOTERM_CC_FAT	GO:0048471~perinuclear region of cytoplasm	9	4.56853	IPI00421888, IPI00325146, IPI00475946, IPI00191728, IPI00209000, IPI00192313, IPI00196656, IPI00206624, IPI00363974, IPI00213463
SP_PIR_KEYWORDS	gtp-binding	9	4.56853	IPI00339167, IPI00475946, IPI00189795, IPI00362160, IPI00197579, IPI00400573, IPI00196656, IPI00475639, IPI00203214, IPI00285606, IPI00195372
GOTERM_BP_FAT	GO:0031667~response to nutrient levels	9	4.56853	IPI00325847, IPI00191737, IPI00209000, IPI00192313, IPI00188909, IPI00206624, IPI00363974, IPI00212767, IPI00197711
GOTERM_BP_FAT	GO:0044057~regulation of system process	9	4.56853	IPI00230835, IPI00421888, IPI00231771, IPI00475946, IPI00230937, IPI00205036, IPI00192313, IPI00196656, IPI00361301, IPI00929924
GOTERM_BP_FAT	GO:0034613~cellular protein localization	9	4.56853	IPI00325135, IPI00230835, IPI00191728, IPI00196661, IPI00193983, IPI00324893, IPI00373419, IPI00285606, IPI00327144
GOTERM_BP_FAT	GO:0070727~cellular macromolecule localization	9	4.56853	IPI00325135, IPI00230835, IPI00191728, IPI00196661, IPI00193983, IPI00324893, IPI00373419, IPI00285606, IPI00327144
SP_PIR_KEYWORDS	glycolysis	8	4.06091	IPI00231734, IPI00231426, IPI00464815, IPI00231783, IPI00192409, IPI00231767, IPI00554039, IPI00197711
GOTERM_CC_FAT	GO:0030863~cortical cytoskeleton	8	4.06091	IPI00209258, IPI00209113, IPI00189819, IPI00214905, IPI00373419, IPI00209082, IPI00327144, IPI00213463
UP_SEQ_FEATURE	region of interest:Coil 1A	8	4.06091	IPI00231302, IPI00326582, IPI00390975, IPI00325609, IPI00201060, IPI00421857, IPI00230941, IPI00551558
UP_SEQ_FEATURE	region of interest:Rod	8	4.06091	IPI00231302, IPI00326582, IPI00390975, IPI00325609, IPI00201060, IPI00421857, IPI00230941, IPI00551558
UP_SEQ_FEATURE	region of interest:Head	8	4.06091	IPI00231302, IPI00326582, IPI00390975, IPI00325609, IPI00201060, IPI00421857, IPI00230941, IPI00551558
UP_SEQ_FEATURE	region of interest:Linker 1	8	4.06091	IPI00231302, IPI00326582, IPI00390975, IPI00325609, IPI00201060, IPI00421857, IPI00230941, IPI00551558
UP_SEQ_FEATURE	region of interest:Coil 1B	8	4.06091	IPI00231302, IPI00326582, IPI00390975, IPI00325609, IPI00201060, IPI00421857, IPI00230941, IPI00551558
UP_SEQ_FEATURE	region of interest:Tail	8	4.06091	IPI00231302, IPI00326582, IPI00390975, IPI00325609, IPI00201060, IPI00421857, IPI00230941, IPI00551558
PIR_SUPERFAMILY	PIRSF002282:cytoskeletal keratin	8	4.06091	IPI00231302, IPI00326582, IPI00390975, IPI00325609, IPI00201060, IPI00421857, IPI00230941, IPI00551558
INTERPRO	IPR001664:Intermediate filament protein	8	4.06091	IPI00231302, IPI00326582, IPI00390975, IPI00325609, IPI00201060, IPI00421857, IPI00230941, IPI00551558
GOTERM_BP_FAT	GO:0007519~skeletal muscle tissue development	8	4.06091	IPI00373752, IPI00189813, IPI00200594, IPI00365944, IPI00192313, IPI00231787, IPI00199861, IPI00929924
GOTERM_BP_FAT	GO:0060538~skeletal muscle organ development	8	4.06091	IPI00373752, IPI00189813, IPI00200594, IPI00365944, IPI00192313, IPI00231787, IPI00199861, IPI00929924
GOTERM_CC_FAT	GO:0044448~cell cortex part	8	4.06091	IPI00209258, IPI00209113, IPI00189819, IPI00214905, IPI00373419, IPI00209082, IPI00327144, IPI00213463
GOTERM_BP_FAT	GO:0007018~microtubule-based movement	8	4.06091	IPI00327630, IPI00339167, IPI00231302, IPI00189795, IPI00362160, IPI00197579, IPI00325609, IPI00400573, IPI00475639
INTERPRO	IPR018248:EF hand	8	4.06091	IPI00209258, IPI00231771, IPI00204818, IPI00365944, IPI00231787, IPI00209082, IPI00197362, IPI00213463
GOTERM_MF_FAT	GO:0003924~GTPase activity	8	4.06091	IPI00339167, IPI00189795, IPI00362160, IPI00197579, IPI00400573, IPI00475639, IPI00203214, IPI00285606, IPI00195372
GOTERM_CC_FAT	GO:0030016~myofibril	8	4.06091	IPI00189813, IPI00209258, IPI00388776, IPI00197888, IPI00554308, IPI00215465, IPI00231787, IPI00209082, IPI00929924
SP_PIR_KEYWORDS	duplication	8	4.06091	IPI00195516, IPI00475946, IPI00191737, IPI00196656, IPI00324741, IPI00197362, IPI00231615, IPI00471889, IPI00194097
GOTERM_BP_FAT	GO:0022604~regulation of cell morphogenesis	8	4.06091	IPI00231734, IPI00209113, IPI00231302, IPI00325609, IPI00231819, IPI00200757, IPI00196994, IPI00870112
GOTERM_BP_FAT	GO:0014706~striated muscle tissue development	8	4.06091	IPI00373752, IPI00189813, IPI00200594, IPI00365944, IPI00192313, IPI00231787, IPI00199861, IPI00929924
GOTERM_BP_FAT	GO:0060537~muscle tissue development	8	4.06091	IPI00373752, IPI00189813, IPI00200594, IPI00365944, IPI00192313, IPI00231787, IPI00199861, IPI00929924
GOTERM_BP_FAT	GO:0007568~aging	8	4.06091	IPI00199636, IPI00325847, IPI00191728, IPI00230937, IPI00215465, IPI00190287, IPI00363974, IPI00199861
GOTERM_BP_FAT	GO:0003013~circulatory system process	8	4.06091	IPI00190606, IPI00191737, IPI00190701, IPI00205036, IPI00197888, IPI00192313, IPI00231787, IPI00188921
GOTERM_BP_FAT	GO:0008015~blood circulation	8	4.06091	IPI00190606, IPI00191737, IPI00190701, IPI00205036, IPI00197888, IPI00192313, IPI00231787, IPI00188921
GOTERM_BP_FAT	GO:0033043~regulation of organelle organization	8	4.06091	IPI00209258, IPI00230937, IPI00200594, IPI00197888, IPI00192313, IPI00285606, IPI00363974, IPI00327144
GOTERM_BP_FAT	GO:0006979~response to oxidative stress	8	4.06091	IPI00231260, IPI00190701, IPI00230937, IPI00215465, IPI00188909, IPI00230788, IPI00231615, IPI00197711
GOTERM_CC_FAT	GO:0016323~basolateral plasma membrane	8	4.06091	IPI00373752, IPI00475946, IPI00214435, IPI00209000, IPI00192313, IPI00196656, IPI00212314, IPI00209082, IPI00231615
GOTERM_BP_FAT	GO:0006954~inflammatory response	8	4.06091	IPI00212666, IPI00475946, IPI00324019, IPI00190759, IPI00421857, IPI00196656, IPI00324893, IPI00200757, IPI00327469
GOTERM_BP_FAT	GO:0051960~regulation of nervous system development	8	4.06091	IPI00230835, IPI00475946, IPI00231302, IPI00191728, IPI00325609, IPI00231819, IPI00196656, IPI00196994, IPI00870112
GOTERM_BP_FAT	GO:0001775~cell activation	8	4.06091	IPI00209113, IPI00368696, IPI00190759, IPI00365700, IPI00324893, IPI00205389, IPI00202651, IPI00551558
GOTERM_MF_FAT	GO:0016887~ATPase activity	8	4.06091	IPI00368700, IPI00396910, IPI00327630, IPI00209113, IPI00192286, IPI00365944, IPI00551812, IPI00203041
GOTERM_CC_FAT	GO:0043025~cell soma	8	4.06091	IPI00210920, IPI00199636, IPI00231771, IPI00190701, IPI00230937, IPI00231819, IPI00362119, IPI00870112
GOTERM_BP_FAT	GO:0006886~intracellular protein transport	8	4.06091	IPI00325135, IPI00230835, IPI00191728, IPI00196661, IPI00193983, IPI00324893, IPI00373419, IPI00327144
GOTERM_CC_FAT	GO:0005581~collagen	7	3.5533	IPI00366944, IPI00365380, IPI00206403, IPI00198110, IPI00188909, IPI00188921, IPI00205809
GOTERM_MF_FAT	GO:0043498~cell surface binding	7	3.5533	IPI00396910, IPI00191737, IPI00190759, IPI00551812, IPI00205389, IPI00202651, IPI00471889
SP_PIR_KEYWORDS	EF hand	7	3.5533	IPI00209258, IPI00231771, IPI00204818, IPI00231787, IPI00230921, IPI00197362, IPI00213463
SP_PIR_KEYWORDS	muscle protein	7	3.5533	IPI00189813, IPI00388776, IPI00190606, IPI00365944, IPI00197888, IPI00214905, IPI00554308, IPI00231787
GOTERM_BP_FAT	GO:0007015~actin filament organization	7	3.5533	IPI00189813, IPI00200594, IPI00231358, IPI00209082, IPI00363974, IPI00327144, IPI00213463
GOTERM_BP_FAT	GO:0051592~response to calcium ion	7	3.5533	IPI00230937, IPI00190759, IPI00189819, IPI00192313, IPI00205389, IPI00202651, IPI00197362
GOTERM_MF_FAT	GO:0051082~unfolded protein binding	7	3.5533	IPI00365985, IPI00210566, IPI00199636, IPI00191728, IPI00471584, IPI00215465, IPI00204703
GOTERM_MF_FAT	GO:0047485~protein N-terminus binding	7	3.5533	IPI00209258, IPI00196661, IPI00197888, IPI00209000, IPI00197362, IPI00199861, IPI00213463
GOTERM_BP_FAT	GO:0002526~acute inflammatory response	7	3.5533	IPI00212666, IPI00475946, IPI00324019, IPI00421857, IPI00196656, IPI00324893, IPI00200757, IPI00327469
GOTERM_BP_FAT	GO:0003012~muscle system process	7	3.5533	IPI00231734, IPI00189813, IPI00190606, IPI00365944, IPI00197888, IPI00214905, IPI00231787
GOTERM_MF_FAT	GO:0005539~glycosaminoglycan binding	7	3.5533	IPI00203250, IPI00191090, IPI00190701, IPI00200757, IPI00190287, IPI00361227, IPI00199861
KEGG_PATHWAY	rno00010:Glycolysis / Gluconeogenesis	7	3.5533	IPI00231734, IPI00231426, IPI00464815, IPI00231783, IPI00231767, IPI00554039, IPI00197711
GOTERM_MF_FAT	GO:0030247~polysaccharide binding	7	3.5533	IPI00203250, IPI00191090, IPI00190701, IPI00200757, IPI00190287, IPI00361227, IPI00199861
GOTERM_MF_FAT	GO:0001871~pattern binding	7	3.5533	IPI00203250, IPI00191090, IPI00190701, IPI00200757, IPI00190287, IPI00361227, IPI00199861
GOTERM_BP_FAT	GO:0006457~protein folding	7	3.5533	IPI00365985, IPI00387771, IPI00210566, IPI00199636, IPI00191728, IPI00471584, IPI00215465
INTERPRO	IPR001611:Leucine-rich repeat	7	3.5533	IPI00191090, IPI00206403, IPI00200225, IPI00365784, IPI00190287, IPI00199861, IPI00201074
GOTERM_BP_FAT	GO:0031960~response to corticosteroid stimulus	7	3.5533	IPI00368700, IPI00231302, IPI00230937, IPI00207890, IPI00192313, IPI00188909, IPI00231615
GOTERM_MF_FAT	GO:0003774~motor activity	7	3.5533	IPI00327630, IPI00209113, IPI00388776, IPI00190606, IPI00365944, IPI00554308, IPI00231787, IPI00331996
GOTERM_MF_FAT	GO:0005543~phospholipid binding	7	3.5533	IPI00421888, IPI00210920, IPI00231968, IPI00325146, IPI00190701, IPI00231615, IPI00471889
UP_SEQ_FEATURE	cross-link:Glycyl lysine isopeptide (Lys-Gly) (interchain with G-Cter in ubiquitin)	7	3.5533	IPI00387771, IPI00339167, IPI00388776, IPI00189795, IPI00197579, IPI00197888, IPI00554308, IPI00231358, IPI00197362
INTERPRO	IPR018247:EF-HAND 1	7	3.5533	IPI00209258, IPI00231771, IPI00204818, IPI00231787, IPI00209082, IPI00197362, IPI00213463
GOTERM_BP_FAT	GO:0006605~protein targeting	7	3.5533	IPI00325135, IPI00230835, IPI00191728, IPI00196661, IPI00324893, IPI00373419, IPI00327144
SP_PIR_KEYWORDS	leucine-rich repeat	7	3.5533	IPI00191090, IPI00206403, IPI00200225, IPI00365784, IPI00190287, IPI00199861, IPI00201074
KEGG_PATHWAY	rno04722:Neurotrophin signaling pathway	7	3.5533	IPI00325135, IPI00230835, IPI00196661, IPI00324893, IPI00196994, IPI00285606, IPI00197362
GOTERM_BP_FAT	GO:0045664~regulation of neuron differentiation	7	3.5533	IPI00230835, IPI00231302, IPI00191728, IPI00325609, IPI00231819, IPI00196994, IPI00870112
GOTERM_MF_FAT	GO:0019900~kinase binding	7	3.5533	IPI00230835, IPI00208303, IPI00230937, IPI00189819, IPI00192313, IPI00230941, IPI00285606
GOTERM_CC_FAT	GO:0005874~microtubule	7	3.5533	IPI00327630, IPI00339167, IPI00189795, IPI00362160, IPI00197579, IPI00400573, IPI00475639, IPI00197362
GOTERM_BP_FAT	GO:0048514~blood vessel morphogenesis	7	3.5533	IPI00191090, IPI00325146, IPI00209113, IPI00190701, IPI00200594, IPI00551812, IPI00192313
GOTERM_BP_FAT	GO:0051186~cofactor metabolic process	7	3.5533	IPI00197696, IPI00195516, IPI00214665, IPI00231783, IPI00870631, IPI00231767, IPI00197711
GOTERM_CC_FAT	GO:0045177~apical part of cell	7	3.5533	IPI00187902, IPI00421888, IPI00230937, IPI00209000, IPI00212314, IPI00200757, IPI00285606
GOTERM_BP_FAT	GO:0007584~response to nutrient	7	3.5533	IPI00325847, IPI00209000, IPI00192313, IPI00188909, IPI00363974, IPI00212767, IPI00197711
GOTERM_BP_FAT	GO:0050767~regulation of neurogenesis	7	3.5533	IPI00230835, IPI00231302, IPI00191728, IPI00325609, IPI00231819, IPI00196994, IPI00870112
GOTERM_BP_FAT	GO:0048667~cell morphogenesis involved in neuron differentiation	7	3.5533	IPI00203250, IPI00231302, IPI00190701, IPI00199394, IPI00189819, IPI00211664, IPI00480591
GOTERM_BP_FAT	GO:0014070~response to organic cyclic substance	7	3.5533	IPI00231734, IPI00475946, IPI00324019, IPI00230937, IPI00196656, IPI00212767, IPI00231615, IPI00197711
GOTERM_BP_FAT	GO:0060284~regulation of cell development	7	3.5533	IPI00230835, IPI00231302, IPI00191728, IPI00325609, IPI00231819, IPI00196994, IPI00870112
GOTERM_MF_FAT	GO:0043499~eukaryotic cell surface binding	6	3.04569	IPI00396910, IPI00190759, IPI00551812, IPI00205389, IPI00202651, IPI00471889
GOTERM_BP_FAT	GO:0030199~collagen fibril organization	6	3.04569	IPI00366944, IPI00325146, IPI00188909, IPI00188921, IPI00205809, IPI00204703
GOTERM_MF_FAT	GO:0005200~structural constituent of cytoskeleton	6	3.04569	IPI00231302, IPI00362160, IPI00197579, IPI00209000, IPI00230941, IPI00373419
GOTERM_CC_FAT	GO:0032432~actin filament bundle	6	3.04569	IPI00373752, IPI00189813, IPI00209113, IPI00215465, IPI00209082, IPI00213463
INTERPRO	IPR001715:Calponin-like actin-binding	6	3.04569	IPI00555171, IPI00209000, IPI00409539, IPI00373419, IPI00209082, IPI00213463
SMART	SM00033:CH	6	3.04569	IPI00555171, IPI00209000, IPI00409539, IPI00373419, IPI00209082, IPI00213463
UP_SEQ_FEATURE	repeat:LRR 12	6	3.04569	IPI00191090, IPI00206403, IPI00200225, IPI00190287, IPI00199861, IPI00201074
GOTERM_BP_FAT	GO:0034330~cell junction organization	6	3.04569	IPI00187902, IPI00363849, IPI00326923, IPI00200757, IPI00209082, IPI00285606
SP_PIR_KEYWORDS	Serine protease inhibitor	6	3.04569	IPI00326984, IPI00212666, IPI00324019, IPI00230937, IPI00200593, IPI00326140
GOTERM_MF_FAT	GO:0030674~protein binding, bridging	6	3.04569	IPI00190759, IPI00212314, IPI00188921, IPI00205389, IPI00202651, IPI00231615
UP_SEQ_FEATURE	repeat:LRR 11	6	3.04569	IPI00191090, IPI00206403, IPI00200225, IPI00190287, IPI00199861, IPI00201074
INTERPRO	IPR002035:von Willebrand factor, type A	6	3.04569	IPI00326984, IPI00471665, IPI00214435, IPI00372839, IPI00188338, IPI00188541
UP_SEQ_FEATURE	region of interest:Coil 2	6	3.04569	IPI00326582, IPI00390975, IPI00201060, IPI00421857, IPI00230941, IPI00551558
SMART	SM00327:VWA	6	3.04569	IPI00326984, IPI00471665, IPI00214435, IPI00372839, IPI00188338, IPI00188541
UP_SEQ_FEATURE	region of interest:Linker 12	6	3.04569	IPI00231302, IPI00390975, IPI00325609, IPI00421857, IPI00230941, IPI00551558
UP_SEQ_FEATURE	repeat:LRR 10	6	3.04569	IPI00191090, IPI00206403, IPI00200225, IPI00190287, IPI00199861, IPI00201074
UP_SEQ_FEATURE	repeat:LRR 9	6	3.04569	IPI00191090, IPI00206403, IPI00200225, IPI00190287, IPI00199861, IPI00201074
UP_SEQ_FEATURE	repeat:LRR 8	6	3.04569	IPI00191090, IPI00206403, IPI00200225, IPI00190287, IPI00199861, IPI00201074
GOTERM_CC_FAT	GO:0005788~endoplasmic reticulum lumen	6	3.04569	IPI00365985, IPI00191728, IPI00206624, IPI00324741, IPI00929924, IPI00204703
INTERPRO	IPR000372:Leucine-rich repeat, cysteine-rich flanking region, N-terminal	6	3.04569	IPI00191090, IPI00206403, IPI00200225, IPI00365784, IPI00190287, IPI00199861
SMART	SM00013:LRRNT	6	3.04569	IPI00191090, IPI00206403, IPI00200225, IPI00365784, IPI00190287, IPI00199861
SP_PIR_KEYWORDS	protease inhibitor	6	3.04569	IPI00326984, IPI00212666, IPI00324019, IPI00230937, IPI00200593, IPI00326140
GOTERM_BP_FAT	GO:0043254~regulation of protein complex assembly	6	3.04569	IPI00209258, IPI00200594, IPI00197888, IPI00192313, IPI00285606, IPI00363974
UP_SEQ_FEATURE	repeat:LRR 7	6	3.04569	IPI00191090, IPI00206403, IPI00200225, IPI00190287, IPI00199861, IPI00201074
GOTERM_CC_FAT	GO:0016459~myosin complex	6	3.04569	IPI00209113, IPI00388776, IPI00190606, IPI00365944, IPI00554308, IPI00231787, IPI00331996
GOTERM_BP_FAT	GO:0031589~cell-substrate adhesion	6	3.04569	IPI00366944, IPI00363849, IPI00214435, IPI00200757, IPI00361227, IPI00209082
GOTERM_BP_FAT	GO:0006936~muscle contraction	6	3.04569	IPI00231734, IPI00190606, IPI00365944, IPI00197888, IPI00214905, IPI00231787
GOTERM_CC_FAT	GO:0030017~sarcomere	6	3.04569	IPI00189813, IPI00209258, IPI00197888, IPI00215465, IPI00209082, IPI00929924
UP_SEQ_FEATURE	repeat:LRR 6	6	3.04569	IPI00191090, IPI00206403, IPI00200225, IPI00190287, IPI00199861, IPI00201074
SP_PIR_KEYWORDS	motor protein	6	3.04569	IPI00327630, IPI00209113, IPI00388776, IPI00190606, IPI00365944, IPI00554308, IPI00231787
UP_SEQ_FEATURE	repeat:LRR 5	6	3.04569	IPI00191090, IPI00206403, IPI00200225, IPI00190287, IPI00199861, IPI00201074
KEGG_PATHWAY	rno05412:Arrhythmogenic right ventricular cardiomyopathy (ARVC)	6	3.04569	IPI00214435, IPI00189819, IPI00201060, IPI00361301, IPI00209082, IPI00213463
GOTERM_CC_FAT	GO:0044449~contractile fiber part	6	3.04569	IPI00189813, IPI00209258, IPI00197888, IPI00215465, IPI00209082, IPI00929924
UP_SEQ_FEATURE	repeat:LRR 4	6	3.04569	IPI00191090, IPI00206403, IPI00200225, IPI00190287, IPI00199861, IPI00201074
SP_PIR_KEYWORDS	Chaperone	6	3.04569	IPI00365985, IPI00210566, IPI00199636, IPI00191728, IPI00471584, IPI00204703
INTERPRO	IPR002048:Calcium-binding EF-hand	6	3.04569	IPI00209258, IPI00365944, IPI00231787, IPI00209082, IPI00197362, IPI00213463
KEGG_PATHWAY	rno05410:Hypertrophic cardiomyopathy (HCM)	6	3.04569	IPI00214435, IPI00189819, IPI00197888, IPI00214905, IPI00201060, IPI00361301
GOTERM_BP_FAT	GO:0051493~regulation of cytoskeleton organization	6	3.04569	IPI00209258, IPI00200594, IPI00197888, IPI00192313, IPI00363974, IPI00327144
GOTERM_BP_FAT	GO:0001503~ossification	6	3.04569	IPI00188909, IPI00200757, IPI00327469, IPI00361227, IPI00205809, IPI00231489
SMART	SM00054:EFh	6	3.04569	IPI00209258, IPI00365944, IPI00231787, IPI00209082, IPI00197362, IPI00213463
GOTERM_BP_FAT	GO:0031344~regulation of cell projection organization	6	3.04569	IPI00231302, IPI00325609, IPI00231819, IPI00196994, IPI00870112, IPI00285606
UP_SEQ_FEATURE	repeat:LRR 3	6	3.04569	IPI00191090, IPI00206403, IPI00200225, IPI00190287, IPI00199861, IPI00201074
KEGG_PATHWAY	rno04612:Antigen processing and presentation	6	3.04569	IPI00210566, IPI00199636, IPI00191728, IPI00471584, IPI00206624, IPI00324741
GOTERM_BP_FAT	GO:0044087~regulation of cellular component biogenesis	6	3.04569	IPI00209258, IPI00200594, IPI00197888, IPI00192313, IPI00285606, IPI00363974
KEGG_PATHWAY	rno05414:Dilated cardiomyopathy	6	3.04569	IPI00214435, IPI00189819, IPI00197888, IPI00214905, IPI00201060, IPI00361301
GOTERM_CC_FAT	GO:0044445~cytosolic part	6	3.04569	IPI00231302, IPI00464815, IPI00205036, IPI00212479, IPI00206624, IPI00230897
GOTERM_BP_FAT	GO:0030155~regulation of cell adhesion	6	3.04569	IPI00551812, IPI00197888, IPI00188909, IPI00191720, IPI00361301, IPI00363974
UP_SEQ_FEATURE	repeat:LRR 2	6	3.04569	IPI00191090, IPI00206403, IPI00200225, IPI00190287, IPI00199861, IPI00201074
UP_SEQ_FEATURE	repeat:LRR 1	6	3.04569	IPI00191090, IPI00206403, IPI00200225, IPI00190287, IPI00199861, IPI00201074
GOTERM_BP_FAT	GO:0060348~bone development	6	3.04569	IPI00188909, IPI00200757, IPI00327469, IPI00361227, IPI00205809, IPI00231489
GOTERM_BP_FAT	GO:0051384~response to glucocorticoid stimulus	6	3.04569	IPI00368700, IPI00231302, IPI00230937, IPI00207890, IPI00192313, IPI00231615
GOTERM_BP_FAT	GO:0051129~negative regulation of cellular component organization	6	3.04569	IPI00209258, IPI00197888, IPI00231819, IPI00196994, IPI00285606, IPI00363974
GOTERM_CC_FAT	GO:0031252~cell leading edge	6	3.04569	IPI00231771, IPI00209113, IPI00204818, IPI00230941, IPI00363974, IPI00327144
GOTERM_BP_FAT	GO:0043627~response to estrogen stimulus	6	3.04569	IPI00231734, IPI00324019, IPI00192313, IPI00215465, IPI00231615, IPI00197711
KEGG_PATHWAY	rno04670:Leukocyte transendothelial migration	6	3.04569	IPI00189819, IPI00231787, IPI00212314, IPI00209082, IPI00285606, IPI00213463
SP_PIR_KEYWORDS	microtubule	6	3.04569	IPI00327630, IPI00339167, IPI00189795, IPI00362160, IPI00197579, IPI00400573, IPI00475639
GOTERM_MF_FAT	GO:0019901~protein kinase binding	6	3.04569	IPI00230835, IPI00208303, IPI00230937, IPI00189819, IPI00230941, IPI00285606
GOTERM_BP_FAT	GO:0006732~coenzyme metabolic process	6	3.04569	IPI00197696, IPI00214665, IPI00231783, IPI00870631, IPI00231767, IPI00197711
GOTERM_MF_FAT	GO:0031406~carboxylic acid binding	6	3.04569	IPI00325135, IPI00210920, IPI00191737, IPI00370134, IPI00207890, IPI00211392
GOTERM_BP_FAT	GO:0032101~regulation of response to external stimulus	6	3.04569	IPI00325146, IPI00190701, IPI00207890, IPI00192313, IPI00327469, IPI00231615
GOTERM_BP_FAT	GO:0001558~regulation of cell growth	6	3.04569	IPI00464815, IPI00215465, IPI00231787, IPI00327469, IPI00230921, IPI00870112
UP_SEQ_FEATURE	repeat:Annexin 1	5	2.53807	IPI00421888, IPI00231968, IPI00325146, IPI00231615, IPI00471889
UP_SEQ_FEATURE	repeat:Annexin 2	5	2.53807	IPI00421888, IPI00231968, IPI00325146, IPI00231615, IPI00471889
UP_SEQ_FEATURE	repeat:Annexin 4	5	2.53807	IPI00421888, IPI00231968, IPI00325146, IPI00231615, IPI00471889
UP_SEQ_FEATURE	repeat:Annexin 3	5	2.53807	IPI00421888, IPI00231968, IPI00325146, IPI00231615, IPI00471889
INTERPRO	IPR018502:Annexin repeat	5	2.53807	IPI00421888, IPI00231968, IPI00325146, IPI00231615, IPI00471889
INTERPRO	IPR018252:Annexin repeat, conserved site	5	2.53807	IPI00421888, IPI00231968, IPI00325146, IPI00231615, IPI00471889
INTERPRO	IPR001464:Annexin	5	2.53807	IPI00421888, IPI00231968, IPI00325146, IPI00231615, IPI00471889
SMART	SM00335:ANX	5	2.53807	IPI00421888, IPI00231968, IPI00325146, IPI00231615, IPI00471889
SP_PIR_KEYWORDS	annexin	5	2.53807	IPI00421888, IPI00231968, IPI00325146, IPI00231615, IPI00471889
INTERPRO	IPR017975:Tubulin, conserved site	5	2.53807	IPI00339167, IPI00189795, IPI00362160, IPI00197579, IPI00400573, IPI00475639
INTERPRO	IPR000217:Tubulin	5	2.53807	IPI00339167, IPI00189795, IPI00362160, IPI00197579, IPI00400573, IPI00475639
INTERPRO	IPR018316:Tubulin/FtsZ, 2-layer sandwich domain	5	2.53807	IPI00339167, IPI00189795, IPI00362160, IPI00197579, IPI00400573, IPI00475639
INTERPRO	IPR003008:Tubulin/FtsZ, GTPase domain	5	2.53807	IPI00339167, IPI00189795, IPI00362160, IPI00197579, IPI00400573, IPI00475639
GOTERM_CC_FAT	GO:0005583~fibrillar collagen	5	2.53807	IPI00366944, IPI00206403, IPI00188909, IPI00188921, IPI00205809
SP_PIR_KEYWORDS	s-nitrosylation	5	2.53807	IPI00339167, IPI00189795, IPI00197579, IPI00231368, IPI00554039, IPI00870112
SP_PIR_KEYWORDS	calcium/phospholipid-binding	5	2.53807	IPI00421888, IPI00231968, IPI00325146, IPI00231615, IPI00471889
INTERPRO	IPR001589:Actinin-type, actin-binding, conserved site	5	2.53807	IPI00209000, IPI00409539, IPI00373419, IPI00209082, IPI00213463
GOTERM_MF_FAT	GO:0005544~calcium-dependent phospholipid binding	5	2.53807	IPI00421888, IPI00231968, IPI00325146, IPI00231615, IPI00471889
PIR_SUPERFAMILY	PIRSF002306:tubulin	5	2.53807	IPI00339167, IPI00189795, IPI00362160, IPI00197579, IPI00400573, IPI00475639
INTERPRO	IPR018159:Spectrin/alpha-actinin	5	2.53807	IPI00209258, IPI00209000, IPI00373419, IPI00209082, IPI00213463
SMART	SM00150:SPEC	5	2.53807	IPI00209258, IPI00209000, IPI00373419, IPI00209082, IPI00213463
GOTERM_BP_FAT	GO:0018149~peptide cross-linking	5	2.53807	IPI00366944, IPI00191090, IPI00200757, IPI00199861, IPI00231615
GOTERM_BP_FAT	GO:0045103~intermediate filament-based process	5	2.53807	IPI00188524, IPI00231302, IPI00326582, IPI00325609, IPI00230941
GOTERM_CC_FAT	GO:0001725~stress fiber	5	2.53807	IPI00373752, IPI00189813, IPI00209113, IPI00209082, IPI00213463
GOTERM_BP_FAT	GO:0006953~acute-phase response	5	2.53807	IPI00212666, IPI00475946, IPI00324019, IPI00196656, IPI00200757, IPI00327469
GOTERM_BP_FAT	GO:0030705~cytoskeleton-dependent intracellular transport	5	2.53807	IPI00209113, IPI00231302, IPI00365944, IPI00325609, IPI00197888
GOTERM_CC_FAT	GO:0042641~actomyosin	5	2.53807	IPI00373752, IPI00189813, IPI00209113, IPI00209082, IPI00213463
SP_PIR_KEYWORDS	myosin	5	2.53807	IPI00209113, IPI00388776, IPI00190606, IPI00365944, IPI00554308, IPI00231787
SP_PIR_KEYWORDS	hydroxylation	5	2.53807	IPI00366944, IPI00200594, IPI00188909, IPI00188921, IPI00205809
INTERPRO	IPR008160:Collagen triple helix repeat	5	2.53807	IPI00366944, IPI00188909, IPI00188921, IPI00361227, IPI00205809
GOTERM_BP_FAT	GO:0046496~nicotinamide nucleotide metabolic process	5	2.53807	IPI00197696, IPI00231783, IPI00870631, IPI00231767, IPI00197711
GOTERM_BP_FAT	GO:0006769~nicotinamide metabolic process	5	2.53807	IPI00197696, IPI00231783, IPI00870631, IPI00231767, IPI00197711
SP_PIR_KEYWORDS	proteoglycan	5	2.53807	IPI00326984, IPI00191090, IPI00206403, IPI00200225, IPI00199861
GOTERM_MF_FAT	GO:0051015~actin filament binding	5	2.53807	IPI00325146, IPI00209113, IPI00197888, IPI00209082, IPI00213463
GOTERM_BP_FAT	GO:0009820~alkaloid metabolic process	5	2.53807	IPI00197696, IPI00231783, IPI00870631, IPI00231767, IPI00197711
GOTERM_BP_FAT	GO:0019362~pyridine nucleotide metabolic process	5	2.53807	IPI00197696, IPI00231783, IPI00870631, IPI00231767, IPI00197711
GOTERM_BP_FAT	GO:0030832~regulation of actin filament length	5	2.53807	IPI00209258, IPI00200594, IPI00197888, IPI00363974, IPI00327144
GOTERM_BP_FAT	GO:0006090~pyruvate metabolic process	5	2.53807	IPI00231426, IPI00231783, IPI00231767, IPI00554039, IPI00197711
GOTERM_BP_FAT	GO:0008064~regulation of actin polymerization or depolymerization	5	2.53807	IPI00209258, IPI00200594, IPI00197888, IPI00363974, IPI00327144
GOTERM_BP_FAT	GO:0030203~glycosaminoglycan metabolic process	5	2.53807	IPI00326984, IPI00191090, IPI00188338, IPI00199861, IPI00188541
SP_PIR_KEYWORDS	Pyrrolidone carboxylic acid	5	2.53807	IPI00206403, IPI00200225, IPI00188909, IPI00188921, IPI00200757
UP_SEQ_FEATURE	short sequence motif:Prevents secretion from ER	5	2.53807	IPI00365985, IPI00191728, IPI00206624, IPI00324741, IPI00204703
SP_PIR_KEYWORDS	blocked amino end	5	2.53807	IPI00327630, IPI00231819, IPI00201060, IPI00188909, IPI00230788
SP_PIR_KEYWORDS	collagen	5	2.53807	IPI00366944, IPI00365380, IPI00188909, IPI00188921, IPI00205809
GOTERM_BP_FAT	GO:0032271~regulation of protein polymerization	5	2.53807	IPI00209258, IPI00200594, IPI00197888, IPI00192313, IPI00363974
GOTERM_BP_FAT	GO:0006733~oxidoreduction coenzyme metabolic process	5	2.53807	IPI00197696, IPI00231783, IPI00870631, IPI00231767, IPI00197711
UP_SEQ_FEATURE	binding site:NAD	5	2.53807	IPI00197696, IPI00231783, IPI00192409, IPI00554039, IPI00197711
GOTERM_BP_FAT	GO:0006022~aminoglycan metabolic process	5	2.53807	IPI00326984, IPI00191090, IPI00188338, IPI00199861, IPI00188541
SP_PIR_KEYWORDS	acetylated amino end	5	2.53807	IPI00421888, IPI00189813, IPI00197362, IPI00231615, IPI00327144
GOTERM_BP_FAT	GO:0043603~cellular amide metabolic process	5	2.53807	IPI00197696, IPI00231783, IPI00870631, IPI00231767, IPI00197711
GOTERM_CC_FAT	GO:0031674~I band	5	2.53807	IPI00209258, IPI00197888, IPI00215465, IPI00209082, IPI00929924
GOTERM_BP_FAT	GO:0007160~cell-matrix adhesion	5	2.53807	IPI00366944, IPI00214435, IPI00200757, IPI00361227, IPI00209082
UP_SEQ_FEATURE	domain:EF-hand 3	5	2.53807	IPI00209258, IPI00190606, IPI00365944, IPI00231787, IPI00197362
GOTERM_BP_FAT	GO:0032956~regulation of actin cytoskeleton organization	5	2.53807	IPI00209258, IPI00200594, IPI00197888, IPI00363974, IPI00327144
GOTERM_BP_FAT	GO:0032970~regulation of actin filament-based process	5	2.53807	IPI00209258, IPI00200594, IPI00197888, IPI00363974, IPI00327144
SP_PIR_KEYWORDS	polymorphism	5	2.53807	IPI00191737, IPI00205036, IPI00200593, IPI00230897, IPI00194097
GOTERM_BP_FAT	GO:0050770~regulation of axonogenesis	5	2.53807	IPI00231302, IPI00325609, IPI00231819, IPI00196994, IPI00870112
UP_SEQ_FEATURE	compositionally biased region:Cys-rich	5	2.53807	IPI00191090, IPI00206403, IPI00200225, IPI00190287, IPI00199861
GOTERM_BP_FAT	GO:0042542~response to hydrogen peroxide	5	2.53807	IPI00231260, IPI00215465, IPI00188909, IPI00231615, IPI00197711
GOTERM_BP_FAT	GO:0009612~response to mechanical stimulus	5	2.53807	IPI00189813, IPI00192313, IPI00188909, IPI00480591, IPI00199861
UP_SEQ_FEATURE	nucleotide phosphate-binding region:NAD	5	2.53807	IPI00197696, IPI00231783, IPI00192409, IPI00554039, IPI00197711
UP_SEQ_FEATURE	calcium-binding region:2	5	2.53807	IPI00209258, IPI00204818, IPI00209082, IPI00197362, IPI00213463
GOTERM_BP_FAT	GO:0045792~negative regulation of cell size	5	2.53807	IPI00464815, IPI00215465, IPI00231787, IPI00327469, IPI00327144
UP_SEQ_FEATURE	compositionally biased region:Gly-rich	5	2.53807	IPI00200594, IPI00390975, IPI00212969, IPI00421857, IPI00551558
GOTERM_BP_FAT	GO:0019748~secondary metabolic process	5	2.53807	IPI00197696, IPI00231783, IPI00870631, IPI00231767, IPI00197711
GOTERM_BP_FAT	GO:0000302~response to reactive oxygen species	5	2.53807	IPI00231260, IPI00215465, IPI00188909, IPI00231615, IPI00197711
GOTERM_BP_FAT	GO:0010975~regulation of neuron projection development	5	2.53807	IPI00231302, IPI00325609, IPI00231819, IPI00196994, IPI00870112
GOTERM_BP_FAT	GO:0010769~regulation of cell morphogenesis involved in differentiation	5	2.53807	IPI00231302, IPI00325609, IPI00231819, IPI00196994, IPI00870112
UP_SEQ_FEATURE	calcium-binding region:1	5	2.53807	IPI00209258, IPI00204818, IPI00209082, IPI00197362, IPI00213463
GOTERM_BP_FAT	GO:0005976~polysaccharide metabolic process	5	2.53807	IPI00326984, IPI00191090, IPI00188338, IPI00199861, IPI00188541
GOTERM_BP_FAT	GO:0050878~regulation of body fluid levels	5	2.53807	IPI00325146, IPI00190759, IPI00205389, IPI00202651, IPI00471889
SP_PIR_KEYWORDS	lyase	5	2.53807	IPI00231734, IPI00214665, IPI00464815, IPI00211392, IPI00230788
GOTERM_BP_FAT	GO:0008544~epidermis development	5	2.53807	IPI00366944, IPI00188909, IPI00188921, IPI00231615, IPI00551558
KEGG_PATHWAY	rno04540:Gap junction	5	2.53807	IPI00339167, IPI00189795, IPI00362160, IPI00197579, IPI00400573, IPI00475639
GOTERM_BP_FAT	GO:0060627~regulation of vesicle-mediated transport	5	2.53807	IPI00191728, IPI00192313, IPI00327469, IPI00285606, IPI00213463
GOTERM_BP_FAT	GO:0007398~ectoderm development	5	2.53807	IPI00366944, IPI00188909, IPI00188921, IPI00231615, IPI00551558
KEGG_PATHWAY	rno05416:Viral myocarditis	5	2.53807	IPI00209113, IPI00388776, IPI00189819, IPI00554308, IPI00192313, IPI00361301
GOTERM_BP_FAT	GO:0031099~regeneration	5	2.53807	IPI00231302, IPI00190701, IPI00327469, IPI00202651, IPI00363974
GOTERM_MF_FAT	GO:0019842~vitamin binding	5	2.53807	IPI00210920, IPI00191737, IPI00370134, IPI00211392, IPI00194097
GOTERM_CC_FAT	GO:0005577~fibrinogen complex	4	2.03046	IPI00190759, IPI00200757, IPI00205389, IPI00202651
SP_PIR_KEYWORDS	triple helix	4	2.03046	IPI00366944, IPI00188909, IPI00188921, IPI00205809
GOTERM_CC_FAT	GO:0005883~neurofilament	4	2.03046	IPI00188524, IPI00231302, IPI00326582, IPI00325609
PIR_SUPERFAMILY	PIRSF002255:collagen alpha 1(I) chain	4	2.03046	IPI00366944, IPI00188909, IPI00188921, IPI00205809
INTERPRO	IPR002453:Beta tubulin	4	2.03046	IPI00362160, IPI00197579, IPI00400573, IPI00475639
UP_SEQ_FEATURE	propeptide:N-terminal propeptide	4	2.03046	IPI00366944, IPI00188909, IPI00188921, IPI00205809
SP_PIR_KEYWORDS	trimer	4	2.03046	IPI00366944, IPI00188909, IPI00188921, IPI00205809
INTERPRO	IPR006821:Intermediate filament, DNA-binding region	4	2.03046	IPI00231302, IPI00326582, IPI00325609, IPI00230941
INTERPRO	IPR000308:14-3-3 protein	4	2.03046	IPI00325135, IPI00230835, IPI00196661, IPI00324893
INTERPRO	IPR013838:Beta tubulin, autoregulation binding site	4	2.03046	IPI00362160, IPI00197579, IPI00400573, IPI00475639
UP_SEQ_FEATURE	site:Interaction with phosphoserine on interacting protein	4	2.03046	IPI00325135, IPI00230835, IPI00196661, IPI00324893
UP_SEQ_FEATURE	repeat:Spectrin 4	4	2.03046	IPI00209258, IPI00209000, IPI00209082, IPI00213463
UP_SEQ_FEATURE	repeat:Spectrin 3	4	2.03046	IPI00209258, IPI00209000, IPI00209082, IPI00213463
SMART	SM00101:14_3_3	4	2.03046	IPI00325135, IPI00230835, IPI00196661, IPI00324893
UP_SEQ_FEATURE	domain:Fibrillar collagen NC1	4	2.03046	IPI00366944, IPI00188909, IPI00188921, IPI00205809
GOTERM_CC_FAT	GO:0060053~neurofilament cytoskeleton	4	2.03046	IPI00188524, IPI00231302, IPI00326582, IPI00325609
PIR_SUPERFAMILY	PIRSF002359:annexin I	4	2.03046	IPI00231968, IPI00325146, IPI00231615, IPI00471889
UP_SEQ_FEATURE	repeat:Spectrin 1	4	2.03046	IPI00209258, IPI00209000, IPI00209082, IPI00213463
UP_SEQ_FEATURE	repeat:Spectrin 2	4	2.03046	IPI00209258, IPI00209000, IPI00209082, IPI00213463
INTERPRO	IPR000885:Fibrillar collagen, C-terminal	4	2.03046	IPI00366944, IPI00188909, IPI00188921, IPI00205809
SMART	SM00038:COLFI	4	2.03046	IPI00366944, IPI00188909, IPI00188921, IPI00205809
UP_SEQ_FEATURE	region of interest:Linker 2	4	2.03046	IPI00231302, IPI00326582, IPI00325609, IPI00201060
PIR_SUPERFAMILY	PIRSF000868:14-3-3	4	2.03046	IPI00325135, IPI00230835, IPI00196661, IPI00324893
PIR_SUPERFAMILY	PIRSF000868:14-3-3 protein	4	2.03046	IPI00325135, IPI00230835, IPI00196661, IPI00324893
GOTERM_BP_FAT	GO:0030834~regulation of actin filament depolymerization	4	2.03046	IPI00209258, IPI00197888, IPI00363974, IPI00327144
INTERPRO	IPR002017:Spectrin repeat	4	2.03046	IPI00209258, IPI00373419, IPI00209082, IPI00213463
GOTERM_BP_FAT	GO:0060350~endochondral bone morphogenesis	4	2.03046	IPI00188909, IPI00361227, IPI00205809, IPI00231489
GOTERM_BP_FAT	GO:0045104~intermediate filament cytoskeleton organization	4	2.03046	IPI00188524, IPI00231302, IPI00326582, IPI00325609
GOTERM_BP_FAT	GO:0031333~negative regulation of protein complex assembly	4	2.03046	IPI00209258, IPI00197888, IPI00285606, IPI00363974
SP_PIR_KEYWORDS	acute phase	4	2.03046	IPI00212666, IPI00195516, IPI00324019, IPI00200757
GOTERM_CC_FAT	GO:0009925~basal plasma membrane	4	2.03046	IPI00475946, IPI00214435, IPI00209000, IPI00192313, IPI00196656
GOTERM_CC_FAT	GO:0030864~cortical actin cytoskeleton	4	2.03046	IPI00209258, IPI00373419, IPI00209082, IPI00327144
INTERPRO	IPR000886:Endoplasmic reticulum, targeting sequence	4	2.03046	IPI00365985, IPI00191728, IPI00206624, IPI00204703
GOTERM_BP_FAT	GO:0019674~NAD metabolic process	4	2.03046	IPI00197696, IPI00231783, IPI00870631, IPI00197711
GOTERM_BP_FAT	GO:0060349~bone morphogenesis	4	2.03046	IPI00188909, IPI00361227, IPI00205809, IPI00231489
GOTERM_BP_FAT	GO:0034329~cell junction assembly	4	2.03046	IPI00187902, IPI00363849, IPI00200757, IPI00209082
GOTERM_MF_FAT	GO:0019825~oxygen binding	4	2.03046	IPI00191737, IPI00205036, IPI00212479, IPI00230897
GOTERM_CC_FAT	GO:0045178~basal part of cell	4	2.03046	IPI00475946, IPI00214435, IPI00209000, IPI00192313, IPI00196656
SP_PIR_KEYWORDS	blood coagulation	4	2.03046	IPI00190759, IPI00205389, IPI00202651, IPI00471889
GOTERM_BP_FAT	GO:0050818~regulation of coagulation	4	2.03046	IPI00325146, IPI00190701, IPI00192313, IPI00471889
GOTERM_BP_FAT	GO:0042632~cholesterol homeostasis	4	2.03046	IPI00190701, IPI00192286, IPI00207890, IPI00192313
GOTERM_BP_FAT	GO:0055092~sterol homeostasis	4	2.03046	IPI00190701, IPI00192286, IPI00207890, IPI00192313
GOTERM_BP_FAT	GO:0045807~positive regulation of endocytosis	4	2.03046	IPI00191728, IPI00192313, IPI00327469, IPI00213463
GOTERM_BP_FAT	GO:0043244~regulation of protein complex disassembly	4	2.03046	IPI00209258, IPI00197888, IPI00363974, IPI00327144
GOTERM_BP_FAT	GO:0030833~regulation of actin filament polymerization	4	2.03046	IPI00209258, IPI00200594, IPI00197888, IPI00363974
GOTERM_BP_FAT	GO:0046165~alcohol biosynthetic process	4	2.03046	IPI00231426, IPI00231737, IPI00231767, IPI00554039
GOTERM_BP_FAT	GO:0055088~lipid homeostasis	4	2.03046	IPI00190701, IPI00192286, IPI00207890, IPI00192313
GOTERM_BP_FAT	GO:0007272~ensheathment of neurons	4	2.03046	IPI00187902, IPI00231819, IPI00328033, IPI00361301
GOTERM_BP_FAT	GO:0008366~axon ensheathment	4	2.03046	IPI00187902, IPI00231819, IPI00328033, IPI00361301
GOTERM_CC_FAT	GO:0030018~Z disc	4	2.03046	IPI00209258, IPI00197888, IPI00215465, IPI00209082
KEGG_PATHWAY	rno00620:Pyruvate metabolism	4	2.03046	IPI00197696, IPI00231783, IPI00231737, IPI00197711
GOTERM_BP_FAT	GO:0051271~negative regulation of cell motion	4	2.03046	IPI00190701, IPI00197888, IPI00209082, IPI00213463
GOTERM_BP_FAT	GO:0030100~regulation of endocytosis	4	2.03046	IPI00191728, IPI00192313, IPI00327469, IPI00213463
GOTERM_BP_FAT	GO:0034637~cellular carbohydrate biosynthetic process	4	2.03046	IPI00231426, IPI00231737, IPI00231767, IPI00554039
GOTERM_BP_FAT	GO:0007596~blood coagulation	4	2.03046	IPI00190759, IPI00205389, IPI00202651, IPI00471889
GOTERM_BP_FAT	GO:0050817~coagulation	4	2.03046	IPI00190759, IPI00205389, IPI00202651, IPI00471889
GOTERM_BP_FAT	GO:0034655~nucleobase, nucleoside, nucleotide and nucleic acid catabolic process	4	2.03046	IPI00396910, IPI00199394, IPI00551812, IPI00870631
GOTERM_BP_FAT	GO:0019228~regulation of action potential in neuron	4	2.03046	IPI00187902, IPI00231819, IPI00328033, IPI00361301
GOTERM_BP_FAT	GO:0034656~nucleobase, nucleoside and nucleotide catabolic process	4	2.03046	IPI00396910, IPI00199394, IPI00551812, IPI00870631
SP_PIR_KEYWORDS	nucleotide binding	4	2.03046	IPI00396910, IPI00327630, IPI00551812, IPI00203214
GOTERM_BP_FAT	GO:0007599~hemostasis	4	2.03046	IPI00190759, IPI00205389, IPI00202651, IPI00471889
GOTERM_BP_FAT	GO:0009408~response to heat	4	2.03046	IPI00231734, IPI00230937, IPI00366249, IPI00215465
GOTERM_MF_FAT	GO:0008201~heparin binding	4	2.03046	IPI00190701, IPI00200757, IPI00190287, IPI00361227
SP_PIR_KEYWORDS	P-loop	4	2.03046	IPI00396910, IPI00327630, IPI00551812, IPI00203214
GOTERM_BP_FAT	GO:0009749~response to glucose stimulus	4	2.03046	IPI00372839, IPI00765205, IPI00565677, IPI00285606, IPI00197711
GOTERM_BP_FAT	GO:0006469~negative regulation of protein kinase activity	4	2.03046	IPI00208303, IPI00190701, IPI00207890, IPI00192313
GOTERM_MF_FAT	GO:0016597~amino acid binding	4	2.03046	IPI00325135, IPI00210920, IPI00370134, IPI00211392
GOTERM_BP_FAT	GO:0051216~cartilage development	4	2.03046	IPI00188622, IPI00188909, IPI00205809, IPI00231489
GOTERM_BP_FAT	GO:0007605~sensory perception of sound	4	2.03046	IPI00188909, IPI00205809, IPI00480591, IPI00331996
GOTERM_BP_FAT	GO:0009746~response to hexose stimulus	4	2.03046	IPI00372839, IPI00765205, IPI00565677, IPI00285606, IPI00197711
GOTERM_BP_FAT	GO:0033673~negative regulation of kinase activity	4	2.03046	IPI00208303, IPI00190701, IPI00207890, IPI00192313
GOTERM_BP_FAT	GO:0010638~positive regulation of organelle organization	4	2.03046	IPI00230937, IPI00197888, IPI00192313, IPI00327144
GOTERM_BP_FAT	GO:0034284~response to monosaccharide stimulus	4	2.03046	IPI00372839, IPI00765205, IPI00565677, IPI00285606, IPI00197711
KEGG_PATHWAY	rno05014:Amyotrophic lateral sclerosis (ALS)	4	2.03046	IPI00188524, IPI00231302, IPI00326582, IPI00325609
GOTERM_BP_FAT	GO:0044270~nitrogen compound catabolic process	4	2.03046	IPI00396910, IPI00199394, IPI00551812, IPI00870631
GOTERM_BP_FAT	GO:0030308~negative regulation of cell growth	4	2.03046	IPI00464815, IPI00215465, IPI00231787, IPI00327469
GOTERM_BP_FAT	GO:0051348~negative regulation of transferase activity	4	2.03046	IPI00208303, IPI00190701, IPI00207890, IPI00192313
GOTERM_BP_FAT	GO:0001508~regulation of action potential	4	2.03046	IPI00187902, IPI00231819, IPI00328033, IPI00361301
GOTERM_BP_FAT	GO:0050954~sensory perception of mechanical stimulus	4	2.03046	IPI00188909, IPI00205809, IPI00480591, IPI00331996
INTERPRO	IPR013694:Vault protein inter-alpha-trypsin	3	1.52284	IPI00326984, IPI00188338, IPI00188541
INTERPRO	IPR012290:Fibrinogen, alpha/beta/gamma chain, coiled coil	3	1.52284	IPI00190759, IPI00205389, IPI00202651
INTERPRO	IPR019805:Heat shock protein Hsp90, conserved site	3	1.52284	IPI00365985, IPI00210566, IPI00471584
INTERPRO	IPR006587:Vault protein inter-alpha-trypsin, metazoa	3	1.52284	IPI00326984, IPI00188338, IPI00188541
INTERPRO	IPR016352:Small leucine-rich proteoglycan, class I, decorin/asporin/byglycan	3	1.52284	IPI00191090, IPI00365784, IPI00199861
SMART	SM00609:VIT	3	1.52284	IPI00326984, IPI00188338, IPI00188541
GOTERM_BP_FAT	GO:0045110~intermediate filament bundle assembly	3	1.52284	IPI00188524, IPI00231302, IPI00325609
GOTERM_BP_FAT	GO:0032964~collagen biosynthetic process	3	1.52284	IPI00366944, IPI00188909, IPI00204703
INTERPRO	IPR001404:Heat shock protein Hsp90	3	1.52284	IPI00365985, IPI00210566, IPI00471584
INTERPRO	IPR010600:Inter-alpha-trypsin inhibitor heavy chain, C-terminal	3	1.52284	IPI00326984, IPI00188338, IPI00188541
SP_PIR_KEYWORDS	endonexin fold	3	1.52284	IPI00421888, IPI00231615, IPI00471889
GOTERM_BP_FAT	GO:0060351~cartilage development involved in endochondral bone morphogenesis	3	1.52284	IPI00188909, IPI00205809, IPI00231489
PIR_SUPERFAMILY	PIRSF002490:SLRP_I	3	1.52284	IPI00191090, IPI00365784, IPI00199861
UP_SEQ_FEATURE	domain:Albumin 3	3	1.52284	IPI00191737, IPI00207668, IPI00194097
UP_SEQ_FEATURE	domain:Albumin 2	3	1.52284	IPI00191737, IPI00207668, IPI00194097
UP_SEQ_FEATURE	domain:Actin-binding	3	1.52284	IPI00209000, IPI00209082, IPI00213463
UP_SEQ_FEATURE	domain:Albumin 1	3	1.52284	IPI00191737, IPI00207668, IPI00194097
INTERPRO	IPR014837:EF-hand, Ca insensitive	3	1.52284	IPI00209258, IPI00209082, IPI00213463
INTERPRO	IPR000264:Serum albumin	3	1.52284	IPI00191737, IPI00207668, IPI00194097
INTERPRO	IPR014760:Serum albumin, N-terminal	3	1.52284	IPI00191737, IPI00207668, IPI00194097
GOTERM_MF_FAT	GO:0042288~MHC class I protein binding	3	1.52284	IPI00396910, IPI00197579, IPI00551812
SMART	SM00103:ALBUMIN	3	1.52284	IPI00191737, IPI00207668, IPI00194097
SP_PIR_KEYWORDS	muscle contraction	3	1.52284	IPI00189813, IPI00388776, IPI00554308, IPI00231787
INTERPRO	IPR001557:L-lactate/malate dehydrogenase	3	1.52284	IPI00197696, IPI00231783, IPI00197711
INTERPRO	IPR015955:Lactate dehydrogenase/glycoside hydrolase, family 4, C-terminal	3	1.52284	IPI00197696, IPI00231783, IPI00197711
INTERPRO	IPR001236:Lactate/malate dehydrogenase	3	1.52284	IPI00197696, IPI00231783, IPI00197711
GOTERM_MF_FAT	GO:0048407~platelet-derived growth factor binding	3	1.52284	IPI00366944, IPI00188909, IPI00205809
UP_SEQ_FEATURE	propeptide:C-terminal propeptide	3	1.52284	IPI00366944, IPI00188909, IPI00188921
PIR_SUPERFAMILY	PIRSF002583:Hsp90	3	1.52284	IPI00365985, IPI00210566, IPI00471584
PIR_SUPERFAMILY	PIRSF005438:class II small leucine-rich proteoglycan	3	1.52284	IPI00206403, IPI00200225, IPI00190287
GOTERM_MF_FAT	GO:0042287~MHC protein binding	3	1.52284	IPI00396910, IPI00197579, IPI00551812
GOTERM_BP_FAT	GO:0030212~hyaluronan metabolic process	3	1.52284	IPI00326984, IPI00188338, IPI00188541
UP_SEQ_FEATURE	domain:CH 2	3	1.52284	IPI00209000, IPI00209082, IPI00213463
UP_SEQ_FEATURE	region of interest:Triple-helical region	3	1.52284	IPI00366944, IPI00188909, IPI00205809
UP_SEQ_FEATURE	glycosylation site:O-linked (Gal...)	3	1.52284	IPI00366944, IPI00188909, IPI00205809
UP_SEQ_FEATURE	domain:CH 1	3	1.52284	IPI00209000, IPI00209082, IPI00213463
GOTERM_CC_FAT	GO:0005833~hemoglobin complex	3	1.52284	IPI00205036, IPI00212479, IPI00230897
INTERPRO	IPR006680:Amidohydrolase 1	3	1.52284	IPI00203250, IPI00325884, IPI00870112
GOTERM_BP_FAT	GO:0060052~neurofilament cytoskeleton organization	3	1.52284	IPI00188524, IPI00231302, IPI00325609
SP_PIR_KEYWORDS	methylated amino acid	3	1.52284	IPI00189813, IPI00231819, IPI00197362
GOTERM_BP_FAT	GO:0045109~intermediate filament organization	3	1.52284	IPI00188524, IPI00231302, IPI00325609
GOTERM_BP_FAT	GO:0051693~actin filament capping	3	1.52284	IPI00209258, IPI00197888, IPI00363974
PIR_SUPERFAMILY	PIRSF000102:Lac_mal_DH	3	1.52284	IPI00197696, IPI00231783, IPI00197711
GOTERM_MF_FAT	GO:0005344~oxygen transporter activity	3	1.52284	IPI00205036, IPI00212479, IPI00230897
GOTERM_BP_FAT	GO:0001959~regulation of cytokine-mediated signaling pathway	3	1.52284	IPI00195516, IPI00471584, IPI00192313
GOTERM_BP_FAT	GO:0015671~oxygen transport	3	1.52284	IPI00205036, IPI00212479, IPI00230897
PIR_SUPERFAMILY	PIRSF500045:hemoglobin, vertebrate type	3	1.52284	IPI00205036, IPI00212479, IPI00230897
GOTERM_BP_FAT	GO:0030048~actin filament-based movement	3	1.52284	IPI00209113, IPI00365944, IPI00197888
GOTERM_BP_FAT	GO:0030835~negative regulation of actin filament depolymerization	3	1.52284	IPI00209258, IPI00197888, IPI00363974
GOTERM_BP_FAT	GO:0001937~negative regulation of endothelial cell proliferation	3	1.52284	IPI00396910, IPI00190701, IPI00192313
INTERPRO	IPR000971:Globin, subset	3	1.52284	IPI00205036, IPI00212479, IPI00230897
INTERPRO	IPR012292:Globin	3	1.52284	IPI00205036, IPI00212479, IPI00230897
GOTERM_BP_FAT	GO:0030837~negative regulation of actin filament polymerization	3	1.52284	IPI00209258, IPI00197888, IPI00363974
INTERPRO	IPR001751:S100/CaBP-9k-type, calcium binding	3	1.52284	IPI00231771, IPI00204818, IPI00230921
INTERPRO	IPR013787:S100/CaBP-9k-type, calcium binding, subdomain	3	1.52284	IPI00231771, IPI00204818, IPI00230921
SP_PIR_KEYWORDS	oxygen transport	3	1.52284	IPI00205036, IPI00212479, IPI00230897
SP_PIR_KEYWORDS	actin binding	3	1.52284	IPI00209258, IPI00388776, IPI00554308, IPI00194097
SP_PIR_KEYWORDS	citrullination	3	1.52284	IPI00231819, IPI00421857, IPI00231475
GOTERM_BP_FAT	GO:0001958~endochondral ossification	3	1.52284	IPI00188909, IPI00361227, IPI00205809
INTERPRO	IPR003594:ATP-binding region, ATPase-like	3	1.52284	IPI00365985, IPI00210566, IPI00471584
PIR_SUPERFAMILY	PIRSF036518:globin	3	1.52284	IPI00205036, IPI00212479, IPI00230897
SMART	SM00387:HATPase_c	3	1.52284	IPI00365985, IPI00210566, IPI00471584
GOTERM_BP_FAT	GO:0007044~cell-substrate junction assembly	3	1.52284	IPI00363849, IPI00200757, IPI00209082
GOTERM_BP_FAT	GO:0015669~gas transport	3	1.52284	IPI00205036, IPI00212479, IPI00230897
GOTERM_BP_FAT	GO:0030010~establishment of cell polarity	3	1.52284	IPI00209113, IPI00285606, IPI00327144
GOTERM_BP_FAT	GO:0032272~negative regulation of protein polymerization	3	1.52284	IPI00209258, IPI00197888, IPI00363974
SP_PIR_KEYWORDS	gluconeogenesis	3	1.52284	IPI00231734, IPI00231767, IPI00554039
UP_SEQ_FEATURE	glycosylation site:O-linked (GlcNAc)	3	1.52284	IPI00231302, IPI00325609, IPI00215465
UP_SEQ_FEATURE	domain:Fibrinogen C-terminal	3	1.52284	IPI00190759, IPI00205389, IPI00202651
GOTERM_BP_FAT	GO:0051017~actin filament bundle formation	3	1.52284	IPI00200594, IPI00209082, IPI00213463
GOTERM_BP_FAT	GO:0050819~negative regulation of coagulation	3	1.52284	IPI00325146, IPI00190701, IPI00471889
INTERPRO	IPR014716:Fibrinogen, alpha/beta/gamma chain, C-terminal globular, subdomain 1	3	1.52284	IPI00190759, IPI00205389, IPI00202651
SP_PIR_KEYWORDS	phospholipid binding	3	1.52284	IPI00421888, IPI00231615, IPI00471889
GOTERM_BP_FAT	GO:0030168~platelet activation	3	1.52284	IPI00190759, IPI00205389, IPI00202651
PIR_SUPERFAMILY	PIRSF002353:S-100 protein	3	1.52284	IPI00231771, IPI00204818, IPI00230921
GOTERM_BP_FAT	GO:0032963~collagen metabolic process	3	1.52284	IPI00366944, IPI00188909, IPI00204703
GOTERM_BP_FAT	GO:0002062~chondrocyte differentiation	3	1.52284	IPI00188622, IPI00205809, IPI00231489
GOTERM_BP_FAT	GO:0044259~multicellular organismal macromolecule metabolic process	3	1.52284	IPI00366944, IPI00188909, IPI00204703
GOTERM_MF_FAT	GO:0005518~collagen binding	3	1.52284	IPI00206403, IPI00199861, IPI00204703
GOTERM_BP_FAT	GO:0045216~cell-cell junction organization	3	1.52284	IPI00187902, IPI00326923, IPI00285606
GOTERM_BP_FAT	GO:0060047~heart contraction	3	1.52284	IPI00190606, IPI00197888, IPI00231787
GOTERM_BP_FAT	GO:0003015~heart process	3	1.52284	IPI00190606, IPI00197888, IPI00231787
GOTERM_BP_FAT	GO:0006094~gluconeogenesis	3	1.52284	IPI00231426, IPI00231767, IPI00554039
GOTERM_MF_FAT	GO:0004860~protein kinase inhibitor activity	3	1.52284	IPI00325135, IPI00208303, IPI00327469
GOTERM_MF_FAT	GO:0043531~ADP binding	3	1.52284	IPI00231426, IPI00396910, IPI00209113
INTERPRO	IPR002181:Fibrinogen, alpha/beta/gamma chain, C-terminal globular	3	1.52284	IPI00190759, IPI00205389, IPI00202651
GOTERM_BP_FAT	GO:0007051~spindle organization	3	1.52284	IPI00209113, IPI00362160, IPI00197579
UP_SEQ_FEATURE	domain:VWFA	3	1.52284	IPI00326984, IPI00471665, IPI00214435
GOTERM_MF_FAT	GO:0050840~extracellular matrix binding	3	1.52284	IPI00191090, IPI00200594, IPI00199861
SMART	SM00186:FBG	3	1.52284	IPI00190759, IPI00205389, IPI00202651
UP_SEQ_FEATURE	site:Stutter	3	1.52284	IPI00201060, IPI00421857, IPI00551558
GOTERM_BP_FAT	GO:0007266~Rho protein signal transduction	3	1.52284	IPI00190701, IPI00188921, IPI00196994
GOTERM_MF_FAT	GO:0019210~kinase inhibitor activity	3	1.52284	IPI00325135, IPI00208303, IPI00327469
GOTERM_BP_FAT	GO:0051651~maintenance of location in cell	3	1.52284	IPI00191737, IPI00190701, IPI00192313
GOTERM_BP_FAT	GO:0044236~multicellular organismal metabolic process	3	1.52284	IPI00366944, IPI00188909, IPI00204703
GOTERM_BP_FAT	GO:0030193~regulation of blood coagulation	3	1.52284	IPI00325146, IPI00190701, IPI00192313
GOTERM_BP_FAT	GO:0019319~hexose biosynthetic process	3	1.52284	IPI00231426, IPI00231767, IPI00554039
SP_PIR_KEYWORDS	sulfation	3	1.52284	IPI00206403, IPI00200225, IPI00200757
GOTERM_BP_FAT	GO:0043588~skin development	3	1.52284	IPI00366944, IPI00188909, IPI00188921
GOTERM_BP_FAT	GO:0006029~proteoglycan metabolic process	3	1.52284	IPI00191090, IPI00205809, IPI00199861
INTERPRO	IPR017936:Thioredoxin-like	3	1.52284	IPI00231260, IPI00231368, IPI00324741
GOTERM_BP_FAT	GO:0043242~negative regulation of protein complex disassembly	3	1.52284	IPI00209258, IPI00197888, IPI00363974
GOTERM_CC_FAT	GO:0005793~ER-Golgi intermediate compartment	3	1.52284	IPI00206624, IPI00200757, IPI00204703
GOTERM_BP_FAT	GO:0007163~establishment or maintenance of cell polarity	3	1.52284	IPI00209113, IPI00285606, IPI00327144
GOTERM_BP_FAT	GO:0010927~cellular component assembly involved in morphogenesis	3	1.52284	IPI00187902, IPI00189813, IPI00231787
GOTERM_MF_FAT	GO:0005178~integrin binding	3	1.52284	IPI00366944, IPI00191728, IPI00209082
INTERPRO	IPR002957:Keratin, type I	3	1.52284	IPI00326582, IPI00390975, IPI00325609
GOTERM_BP_FAT	GO:0046425~regulation of JAK-STAT cascade	3	1.52284	IPI00195516, IPI00231737, IPI00192313
GOTERM_BP_FAT	GO:0001936~regulation of endothelial cell proliferation	3	1.52284	IPI00396910, IPI00190701, IPI00192313
GOTERM_BP_FAT	GO:0008360~regulation of cell shape	3	1.52284	IPI00231734, IPI00209113, IPI00200757
SP_PIR_KEYWORDS	Redox-active center	3	1.52284	IPI00231260, IPI00231368, IPI00324741
GOTERM_BP_FAT	GO:0046364~monosaccharide biosynthetic process	3	1.52284	IPI00231426, IPI00231767, IPI00554039
GOTERM_CC_FAT	GO:0019861~flagellum	3	1.52284	IPI00231734, IPI00192409, IPI00197711
SP_PIR_KEYWORDS	stress response	3	1.52284	IPI00210566, IPI00471584, IPI00204703
UP_SEQ_FEATURE	repeat:8	3	1.52284	IPI00188524, IPI00190701, IPI00328033
GOTERM_BP_FAT	GO:0051235~maintenance of location	3	1.52284	IPI00191737, IPI00190701, IPI00192313
GOTERM_MF_FAT	GO:0004869~cysteine-type endopeptidase inhibitor activity	3	1.52284	IPI00212708, IPI00206624, IPI00327469
GOTERM_BP_FAT	GO:0006941~striated muscle contraction	3	1.52284	IPI00231734, IPI00190606, IPI00197888
INTERPRO	IPR000215:Protease inhibitor I4, serpin	3	1.52284	IPI00324019, IPI00200593, IPI00204703
GOTERM_BP_FAT	GO:0051495~positive regulation of cytoskeleton organization	3	1.52284	IPI00197888, IPI00192313, IPI00327144
GOTERM_CC_FAT	GO:0005584~collagen type I	2	1.01523	IPI00188909, IPI00188921
INTERPRO	IPR001363:Proteinase inhibitor I25C, fetuin, conserved site	2	1.01523	IPI00212708, IPI00327469
INTERPRO	IPR009033:Calreticulin/calnexin, P	2	1.01523	IPI00199636, IPI00191728
INTERPRO	IPR006424:Glyceraldehyde-3-phosphate dehydrogenase, type I	2	1.01523	IPI00192409, IPI00554039
UP_SEQ_FEATURE	repeat:28	2	1.01523	IPI00188524, IPI00328033
UP_SEQ_FEATURE	glycosylation site:N-linked (GlcNAc...) (keratan sulfate)	2	1.01523	IPI00206403, IPI00200225
UP_SEQ_FEATURE	repeat:46	2	1.01523	IPI00188524, IPI00328033
UP_SEQ_FEATURE	repeat:36	2	1.01523	IPI00188524, IPI00328033
UP_SEQ_FEATURE	region of interest:Glyceraldehyde 3-phosphate binding	2	1.01523	IPI00192409, IPI00554039
UP_SEQ_FEATURE	repeat:33	2	1.01523	IPI00188524, IPI00328033
UP_SEQ_FEATURE	repeat:41	2	1.01523	IPI00188524, IPI00328033
UP_SEQ_FEATURE	region of interest:Nonhelical region (N-terminal)	2	1.01523	IPI00366944, IPI00188909
UP_SEQ_FEATURE	repeat:34	2	1.01523	IPI00188524, IPI00328033
UP_SEQ_FEATURE	repeat:39	2	1.01523	IPI00188524, IPI00328033
UP_SEQ_FEATURE	repeat:42	2	1.01523	IPI00188524, IPI00328033
UP_SEQ_FEATURE	binding site:Glyceraldehyde 3-phosphate	2	1.01523	IPI00192409, IPI00554039
UP_SEQ_FEATURE	cross-link:Isoglutamyl lysine isopeptide (Gln-Lys) (interchain with K-?)	2	1.01523	IPI00200757, IPI00231615
UP_SEQ_FEATURE	repeat:43	2	1.01523	IPI00188524, IPI00328033
UP_SEQ_FEATURE	repeat:44	2	1.01523	IPI00188524, IPI00328033
UP_SEQ_FEATURE	repeat:35	2	1.01523	IPI00188524, IPI00328033
UP_SEQ_FEATURE	repeat:32	2	1.01523	IPI00188524, IPI00328033
UP_SEQ_FEATURE	site:Activates thiol group during catalysis	2	1.01523	IPI00192409, IPI00554039
UP_SEQ_FEATURE	repeat:29	2	1.01523	IPI00188524, IPI00328033
UP_SEQ_FEATURE	repeat:31	2	1.01523	IPI00188524, IPI00328033
UP_SEQ_FEATURE	repeat:40	2	1.01523	IPI00188524, IPI00328033
UP_SEQ_FEATURE	repeat:38	2	1.01523	IPI00188524, IPI00328033
UP_SEQ_FEATURE	repeat:30	2	1.01523	IPI00188524, IPI00328033
GOTERM_MF_FAT	GO:0031721~hemoglobin alpha binding	2	1.01523	IPI00212479, IPI00230897
GOTERM_MF_FAT	GO:0048154~S100 beta binding	2	1.01523	IPI00231771, IPI00204818
GOTERM_BP_FAT	GO:0060272~embryonic skeletal joint morphogenesis	2	1.01523	IPI00205809, IPI00231489
GOTERM_BP_FAT	GO:0031133~regulation of axon diameter	2	1.01523	IPI00231302, IPI00325609
GOTERM_BP_FAT	GO:0060334~regulation of interferon-gamma-mediated signaling pathway	2	1.01523	IPI00195516, IPI00471584
INTERPRO	IPR000194:ATPase, F1/V1/A1 complex, alpha/beta subunit, nucleotide-binding domain	2	1.01523	IPI00396910, IPI00551812
INTERPRO	IPR000173:Glyceraldehyde 3-phosphate dehydrogenase	2	1.01523	IPI00192409, IPI00554039
INTERPRO	IPR018124:Calreticulin/calnexin, conserved site	2	1.01523	IPI00199636, IPI00191728
INTERPRO	IPR004100:ATPase, F1/V1/A1 complex, alpha/beta subunit, N-terminal	2	1.01523	IPI00396910, IPI00551812
INTERPRO	IPR001703:Alpha-fetoprotein	2	1.01523	IPI00191737, IPI00207668
INTERPRO	IPR000793:ATPase, F1/V1/A1 complex, alpha/beta subunit, C-terminal	2	1.01523	IPI00396910, IPI00551812
SP_PIR_KEYWORDS	membrane-associated protein	2	1.01523	IPI00421888, IPI00471889
PIR_SUPERFAMILY	PIRSF002490:class I small leucine-rich proteoglycan, decorin/asporin/byglycan types	2	1.01523	IPI00191090, IPI00199861
PIR_SUPERFAMILY	PIRSF000149:glyceraldehyde-3-phosphate dehydrogenase	2	1.01523	IPI00192409, IPI00554039
GOTERM_MF_FAT	GO:0004459~L-lactate dehydrogenase activity	2	1.01523	IPI00231783, IPI00197711
GOTERM_MF_FAT	GO:0004457~lactate dehydrogenase activity	2	1.01523	IPI00231783, IPI00197711
GOTERM_BP_FAT	GO:0032536~regulation of cell projection size	2	1.01523	IPI00231302, IPI00325609
UP_SEQ_FEATURE	repeat:27	2	1.01523	IPI00188524, IPI00328033
UP_SEQ_FEATURE	binding site:NAD or substrate	2	1.01523	IPI00231783, IPI00197711
UP_SEQ_FEATURE	region of interest:4 X approximate repeats	2	1.01523	IPI00199636, IPI00191728
UP_SEQ_FEATURE	region of interest:Nonhelical region (C-terminal)	2	1.01523	IPI00188909, IPI00205809
UP_SEQ_FEATURE	repeat:26	2	1.01523	IPI00188524, IPI00328033
GOTERM_CC_FAT	GO:0045098~type III intermediate filament	2	1.01523	IPI00326582, IPI00230941
GOTERM_CC_FAT	GO:0005606~laminin-1 complex	2	1.01523	IPI00363849, IPI00361301
INTERPRO	IPR014715:Fibrinogen, alpha/beta/gamma chain, C-terminal globular, subdomain 2	2	1.01523	IPI00190759, IPI00205389
INTERPRO	IPR020003:ATPase, F1/V1/A1 complex, alpha/beta subunit, nucleotide-binding domain, active site	2	1.01523	IPI00396910, IPI00551812
INTERPRO	IPR011304:L-lactate dehydrogenase	2	1.01523	IPI00231783, IPI00197711
INTERPRO	IPR018177:L-lactate dehydrogenase, active site	2	1.01523	IPI00231783, IPI00197711
INTERPRO	IPR001580:Calreticulin/calnexin	2	1.01523	IPI00199636, IPI00191728
INTERPRO	IPR000533:Tropomyosin	2	1.01523	IPI00197888, IPI00214905
GOTERM_MF_FAT	GO:0050998~nitric-oxide synthase binding	2	1.01523	IPI00189819, IPI00192313
GOTERM_MF_FAT	GO:0030492~hemoglobin binding	2	1.01523	IPI00212479, IPI00230897
SP_PIR_KEYWORDS	oxygen carrier	2	1.01523	IPI00205036, IPI00230897
SP_PIR_KEYWORDS	blood	2	1.01523	IPI00205036, IPI00230897
SP_PIR_KEYWORDS	collagen binding	2	1.01523	IPI00199861, IPI00204703
SP_PIR_KEYWORDS	nerve	2	1.01523	IPI00188524, IPI00214435
SP_PIR_KEYWORDS	bait region	2	1.01523	IPI00212666, IPI00326140
SP_PIR_KEYWORDS	proteinase inhibitor	2	1.01523	IPI00212666, IPI00326140
SP_PIR_KEYWORDS	myelin	2	1.01523	IPI00326923, IPI00231819
GOTERM_BP_FAT	GO:0009180~purine ribonucleoside diphosphate biosynthetic process	2	1.01523	IPI00396910, IPI00551812
GOTERM_BP_FAT	GO:0033275~actin-myosin filament sliding	2	1.01523	IPI00365944, IPI00197888
GOTERM_BP_FAT	GO:0009188~ribonucleoside diphosphate biosynthetic process	2	1.01523	IPI00396910, IPI00551812
GOTERM_BP_FAT	GO:0030049~muscle filament sliding	2	1.01523	IPI00365944, IPI00197888
GOTERM_BP_FAT	GO:0043589~skin morphogenesis	2	1.01523	IPI00188909, IPI00188921
GOTERM_BP_FAT	GO:0009136~purine nucleoside diphosphate biosynthetic process	2	1.01523	IPI00396910, IPI00551812
GOTERM_BP_FAT	GO:0006172~ADP biosynthetic process	2	1.01523	IPI00396910, IPI00551812
GOTERM_CC_FAT	GO:0008091~spectrin	2	1.01523	IPI00209258, IPI00373419
GOTERM_CC_FAT	GO:0000275~mitochondrial proton-transporting ATP synthase complex, catalytic core F(1)	2	1.01523	IPI00396910, IPI00551812
INTERPRO	IPR002337:Haemoglobin, beta	2	1.01523	IPI00212479, IPI00230897
UP_SEQ_FEATURE	region of interest:Bait region	2	1.01523	IPI00212666, IPI00326140
UP_SEQ_FEATURE	repeat:25	2	1.01523	IPI00188524, IPI00328033
UP_SEQ_FEATURE	repeat:23	2	1.01523	IPI00188524, IPI00328033
UP_SEQ_FEATURE	repeat:24	2	1.01523	IPI00188524, IPI00328033
UP_SEQ_FEATURE	repeat:2-3	2	1.01523	IPI00199636, IPI00191728
PIR_SUPERFAMILY	PIRSF002301:alpha-actinin	2	1.01523	IPI00209082, IPI00213463
PIR_SUPERFAMILY	PIRSF000149:GAP_DH	2	1.01523	IPI00192409, IPI00554039
PIR_SUPERFAMILY	PIRSF001274:F-type ATP synthase, alpha/beta subunits/V-type ATPase, subunit B	2	1.01523	IPI00396910, IPI00551812
GOTERM_MF_FAT	GO:0004859~phospholipase inhibitor activity	2	1.01523	IPI00325146, IPI00231615
GOTERM_BP_FAT	GO:0019800~peptide cross-linking via chondroitin 4-sulfate glycosaminoglycan	2	1.01523	IPI00191090, IPI00199861
GOTERM_BP_FAT	GO:0034446~substrate adhesion-dependent cell spreading	2	1.01523	IPI00363849, IPI00200757
GOTERM_BP_FAT	GO:0070252~actin-mediated cell contraction	2	1.01523	IPI00365944, IPI00197888
GOTERM_BP_FAT	GO:0006089~lactate metabolic process	2	1.01523	IPI00231783, IPI00197711
GOTERM_BP_FAT	GO:0046031~ADP metabolic process	2	1.01523	IPI00396910, IPI00551812
SP_PIR_KEYWORDS	redox-active disulfide	2	1.01523	IPI00231368, IPI00324741
SP_PIR_KEYWORDS	erythrocyte	2	1.01523	IPI00205036, IPI00230897
SP_PIR_KEYWORDS	cf(1)	2	1.01523	IPI00396910, IPI00551812
SP_PIR_KEYWORDS	basement membrane	2	1.01523	IPI00325146, IPI00471665
GOTERM_CC_FAT	GO:0045261~proton-transporting ATP synthase complex, catalytic core F(1)	2	1.01523	IPI00396910, IPI00551812
GOTERM_CC_FAT	GO:0031254~trailing edge	2	1.01523	IPI00209113, IPI00212314
GOTERM_CC_FAT	GO:0001931~uropod	2	1.01523	IPI00209113, IPI00212314
GOTERM_CC_FAT	GO:0043256~laminin complex	2	1.01523	IPI00363849, IPI00361301
INTERPRO	IPR011778:D-hydantoinase	2	1.01523	IPI00203250, IPI00870112
GOTERM_MF_FAT	GO:0048156~tau protein binding	2	1.01523	IPI00231771, IPI00190701
GOTERM_MF_FAT	GO:0005381~iron ion transmembrane transporter activity	2	1.01523	IPI00475946, IPI00471767, IPI00196656
GOTERM_BP_FAT	GO:0009133~nucleoside diphosphate biosynthetic process	2	1.01523	IPI00396910, IPI00551812
UP_SEQ_FEATURE	region of interest:RCL	2	1.01523	IPI00324019, IPI00200593
UP_SEQ_FEATURE	site:Contributes to redox potential value	2	1.01523	IPI00231368, IPI00324741
UP_SEQ_FEATURE	region of interest:Coil 2A	2	1.01523	IPI00231302, IPI00325609
UP_SEQ_FEATURE	region of interest:Coil 2B	2	1.01523	IPI00231302, IPI00325609
UP_SEQ_FEATURE	domain:Cystatin 1	2	1.01523	IPI00212708, IPI00327469
UP_SEQ_FEATURE	repeat:1-4	2	1.01523	IPI00199636, IPI00191728
UP_SEQ_FEATURE	binding site:NAD; via carbonyl oxygen	2	1.01523	IPI00192409, IPI00554039
UP_SEQ_FEATURE	domain:Cystatin 2	2	1.01523	IPI00212708, IPI00327469
SP_PIR_KEYWORDS	thioester bond	2	1.01523	IPI00212666, IPI00326140
PIR_SUPERFAMILY	PIRSF002327:tropomyosin	2	1.01523	IPI00197888, IPI00214905
GOTERM_MF_FAT	GO:0030898~actin-dependent ATPase activity	2	1.01523	IPI00209113, IPI00365944

## Sheet: Table 8
Red cells include Apolipoprotein E
Category	Term	Count	%	Genes (accession #)
SP_PIR_KEYWORDS	phosphoprotein	68	43.5897	IPI00421888, IPI00205274, IPI00325847, IPI00326582, IPI00554308, IPI00202651, IPI00195372, IPI00231615, IPI00781480, IPI00212014, IPI00475946, IPI00359416, IPI00388776, IPI00197579, IPI00325609, IPI00470288, IPI00197888, IPI00400573, IPI00230897, IPI00231358, IPI00365985, IPI00339167, IPI00209258, IPI00189795, IPI00189819, IPI00231767, IPI00197711, IPI00188524, IPI00366944, IPI00396910, IPI001898…
GOTERM_CC_FAT	GO:0005576~extracellular region	55	35.2564	IPI00554017, IPI00325847, IPI00202651, IPI00231615, IPI00190088, IPI00475946, IPI00206403, IPI00231358, IPI00199861, IPI00364868, IPI00363849, IPI00195516, IPI00324019, IPI00212708, IPI00365784, IPI00188921, IPI00366944, IPI00365380, IPI00365542, IPI00372839, IPI00371853, IPI00326140, IPI00327469, IPI00197362, IPI00231275, IPI00201608, IPI00231136, IPI00365286, IPI00188622, IPI00200593, IPI002126…
SP_PIR_KEYWORDS	acetylation	48	30.7692	IPI00231275, IPI00555171, IPI00205274, IPI00421888, IPI00231302, IPI00365286, IPI00196994, IPI00285606, IPI00195372, IPI00231615, IPI00387771, IPI00197696, IPI00212014, IPI00359416, IPI00209113, IPI00197579, IPI00231737, IPI00365702, IPI00325609, IPI00400573, IPI00197888, IPI00204261, IPI00231358, IPI00213463, IPI00231475, IPI00210566, IPI00209258, IPI00190606, IPI00231783, IPI00551812, IPI001898…
GOTERM_CC_FAT	GO:0044421~extracellular region part	47	30.1282	IPI00554017, IPI00231275, IPI00201608, IPI00231136, IPI00325847, IPI00188622, IPI00202651, IPI00231615, IPI00212666, IPI00190088, IPI00191090, IPI00475946, IPI00206403, IPI00191737, IPI00231737, IPI00363974, IPI00199861, IPI00205809, IPI00364868, IPI00207668, IPI00212767, IPI00363849, IPI00324019, IPI00471665, IPI00198110, IPI00196656, IPI00365784, IPI00188921, IPI00780087, IPI00205389, IPI003669…
GOTERM_CC_FAT	GO:0043232~intracellular non-membrane-bounded organelle	43	27.5641	IPI00373752, IPI00205274, IPI00326582, IPI00231302, IPI00554308, IPI00365286, IPI00231615, IPI00209113, IPI00359416, IPI00388776, IPI00197579, IPI00366249, IPI00325609, IPI00400573, IPI00197888, IPI00365700, IPI00360647, IPI00231358, IPI00475639, IPI00363974, IPI00213463, IPI00231475, IPI00209258, IPI00339167, IPI00189795, IPI00190606, IPI00390975, IPI00551812, IPI00189819, IPI00231787, IPI004218…
GOTERM_CC_FAT	GO:0043228~non-membrane-bounded organelle	43	27.5641	IPI00373752, IPI00205274, IPI00326582, IPI00231302, IPI00554308, IPI00365286, IPI00231615, IPI00209113, IPI00359416, IPI00388776, IPI00197579, IPI00366249, IPI00325609, IPI00400573, IPI00197888, IPI00365700, IPI00360647, IPI00231358, IPI00475639, IPI00363974, IPI00213463, IPI00231475, IPI00209258, IPI00339167, IPI00189795, IPI00190606, IPI00390975, IPI00551812, IPI00189819, IPI00231787, IPI004218…
GOTERM_CC_FAT	GO:0005886~plasma membrane	39	25	IPI00368700, IPI00373752, IPI00555171, IPI00187902, IPI00421888, IPI00325847, IPI00365286, IPI00196994, IPI00285606, IPI00202651, IPI00231615, IPI00191090, IPI00209113, IPI00475946, IPI00213536, IPI00470288, IPI00362119, IPI00209258, IPI00363849, IPI00551812, IPI00421857, IPI00196656, IPI00188921, IPI00205389, IPI00373419, IPI00396910, IPI00325146, IPI00372009, IPI00464815, IPI00190701, IPI001917…
GOTERM_CC_FAT	GO:0005856~cytoskeleton	37	23.7179	IPI00373752, IPI00326582, IPI00231302, IPI00554308, IPI00365286, IPI00231615, IPI00209113, IPI00359416, IPI00388776, IPI00197579, IPI00366249, IPI00325609, IPI00197888, IPI00400573, IPI00360647, IPI00231358, IPI00475639, IPI00363974, IPI00213463, IPI00209258, IPI00339167, IPI00189795, IPI00190606, IPI00390975, IPI00189819, IPI00231787, IPI00421857, IPI00324893, IPI00373419, IPI00198118, IPI005515…
UP_SEQ_FEATURE	signal peptide	34	21.7949	IPI00201608, IPI00325847, IPI00200593, IPI00202651, IPI00212666, IPI00191090, IPI00475946, IPI00206403, IPI00191737, IPI00363974, IPI00199861, IPI00205809, IPI00207668, IPI00212767, IPI00365985, IPI00195516, IPI00324019, IPI00212708, IPI00471665, IPI00196656, IPI00188921, IPI00205389, IPI00324741, IPI00366944, IPI00190701, IPI00191728, IPI00200594, IPI00326923, IPI00188909, IPI00326140, IPI002007…
SP_PIR_KEYWORDS	cytoplasm	34	21.7949	IPI00205274, IPI00421888, IPI00554308, IPI00365286, IPI00196994, IPI00195372, IPI00231615, IPI00387771, IPI00212014, IPI00359416, IPI00388776, IPI00213536, IPI00231737, IPI00365702, IPI00470288, IPI00197888, IPI00231631, IPI00231358, IPI00204261, IPI00363974, IPI00201074, IPI00213463, IPI00211053, IPI00210566, IPI00209258, IPI00231783, IPI00189819, IPI00324893, IPI00197711, IPI00189813, IPI002309…
SP_PIR_KEYWORDS	signal	34	21.7949	IPI00201608, IPI00325847, IPI00200593, IPI00202651, IPI00212666, IPI00191090, IPI00475946, IPI00206403, IPI00191737, IPI00363974, IPI00199861, IPI00205809, IPI00207668, IPI00212767, IPI00365985, IPI00195516, IPI00324019, IPI00212708, IPI00471665, IPI00196656, IPI00188921, IPI00205389, IPI00324741, IPI00366944, IPI00190701, IPI00191728, IPI00200594, IPI00326923, IPI00188909, IPI00326140, IPI002007…
SP_PIR_KEYWORDS	glycoprotein	33	21.1538	IPI00187902, IPI00231136, IPI00325847, IPI00231302, IPI00200593, IPI00202651, IPI00231615, IPI00212666, IPI00191090, IPI00475946, IPI00206403, IPI00325609, IPI00199861, IPI00205809, IPI00207668, IPI00365985, IPI00195516, IPI00324019, IPI00212708, IPI00471665, IPI00196656, IPI00188921, IPI00205389, IPI00366944, IPI00191728, IPI00326923, IPI00188909, IPI00326140, IPI00231058, IPI00200757, IPI003274…
GOTERM_CC_FAT	GO:0005829~cytosol	32	20.5128	IPI00231302, IPI00365286, IPI00196994, IPI00285606, IPI00195372, IPI00387771, IPI00212014, IPI00209113, IPI00197579, IPI00231737, IPI00470288, IPI00400573, IPI00231631, IPI00231358, IPI00204261, IPI00230897, IPI00363974, IPI00201074, IPI00211053, IPI00210566, IPI00339167, IPI00189795, IPI00189819, IPI00231767, IPI00198118, IPI00197711, IPI00230917, IPI00372009, IPI00464815, IPI00191728, IPI002050…
SP_PIR_KEYWORDS	Secreted	32	20.5128	IPI00231275, IPI00201608, IPI00231136, IPI00325847, IPI00200593, IPI00202651, IPI00212666, IPI00191090, IPI00475946, IPI00206403, IPI00191737, IPI00363974, IPI00199861, IPI00205809, IPI00207668, IPI00212767, IPI00195516, IPI00324019, IPI00212708, IPI00471665, IPI00196656, IPI00188921, IPI00205389, IPI00366944, IPI00325146, IPI00190701, IPI00200594, IPI00188909, IPI00326140, IPI00200757, IPI003274…
GOTERM_MF_FAT	GO:0005198~structural molecule activity	32	20.5128	IPI00201608, IPI00231302, IPI00326582, IPI00365286, IPI00231615, IPI00197579, IPI00325609, IPI00400573, IPI00475639, IPI00364868, IPI00205809, IPI00363849, IPI00339167, IPI00189795, IPI00390975, IPI00198110, IPI00360766, IPI00231787, IPI00421857, IPI00188921, IPI00780087, IPI00373419, IPI00551558, IPI00366944, IPI00365380, IPI00230917, IPI00362160, IPI00200594, IPI00201060, IPI00188909, IPI003655…
GOTERM_CC_FAT	GO:0031012~extracellular matrix	31	19.8718	IPI00231275, IPI00231136, IPI00201608, IPI00188622, IPI00190088, IPI00191090, IPI00475946, IPI00206403, IPI00191737, IPI00199861, IPI00364868, IPI00205809, IPI00363849, IPI00471665, IPI00198110, IPI00196656, IPI00365784, IPI00188921, IPI00780087, IPI00366944, IPI00365380, IPI00325146, IPI00200594, IPI00372786, IPI00188909, IPI00365542, IPI00372839, IPI00371853, IPI00231058, IPI00200757, IPI003274…
GOTERM_MF_FAT	GO:0000166~nucleotide binding	30	19.2308	IPI00368700, IPI00928595, IPI00554308, IPI00285606, IPI00195372, IPI00515832, IPI00781480, IPI00212014, IPI00209113, IPI00475946, IPI00388776, IPI00197579, IPI00365702, IPI00470288, IPI00362119, IPI00400573, IPI00360647, IPI00475639, IPI00476926, IPI00211053, IPI00210566, IPI00365985, IPI00339167, IPI00189795, IPI00231783, IPI00551812, IPI00189819, IPI00196656, IPI00870362, IPI00197711, IPI003969…
GOTERM_CC_FAT	GO:0044430~cytoskeletal part	30	19.2308	IPI00373752, IPI00231302, IPI00326582, IPI00554308, IPI00365286, IPI00209113, IPI00388776, IPI00197579, IPI00366249, IPI00325609, IPI00400573, IPI00360647, IPI00475639, IPI00213463, IPI00209258, IPI00339167, IPI00190606, IPI00189795, IPI00390975, IPI00231787, IPI00421857, IPI00324893, IPI00373419, IPI00198118, IPI00551558, IPI00188524, IPI00189813, IPI00372009, IPI00362160, IPI00201060, IPI002309…
SP_PIR_KEYWORDS	disulfide bond	29	18.5897	IPI00187902, IPI00231136, IPI00325847, IPI00202651, IPI00212666, IPI00191090, IPI00475946, IPI00206403, IPI00191737, IPI00363974, IPI00199861, IPI00207668, IPI00212767, IPI00365985, IPI00195516, IPI00212708, IPI00471665, IPI00196656, IPI00205389, IPI00324741, IPI00366944, IPI00191728, IPI00200594, IPI00326923, IPI00326140, IPI00231058, IPI00200757, IPI00327469, IPI00190287, IPI00194097
GOTERM_CC_FAT	GO:0005578~proteinaceous extracellular matrix	28	17.9487	IPI00231275, IPI00231136, IPI00201608, IPI00188622, IPI00190088, IPI00191090, IPI00475946, IPI00206403, IPI00191737, IPI00199861, IPI00364868, IPI00205809, IPI00363849, IPI00471665, IPI00198110, IPI00196656, IPI00365784, IPI00188921, IPI00780087, IPI00366944, IPI00365380, IPI00325146, IPI00200594, IPI00372786, IPI00188909, IPI00365542, IPI00231058, IPI00200757, IPI00190287
UP_SEQ_FEATURE	disulfide bond	27	17.3077	IPI00231136, IPI00325847, IPI00202651, IPI00212666, IPI00191090, IPI00475946, IPI00206403, IPI00191737, IPI00363974, IPI00199861, IPI00207668, IPI00212767, IPI00365985, IPI00195516, IPI00212708, IPI00471665, IPI00196656, IPI00205389, IPI00324741, IPI00366944, IPI00191728, IPI00200594, IPI00326923, IPI00326140, IPI00200757, IPI00327469, IPI00190287, IPI00194097
GOTERM_MF_FAT	GO:0017076~purine nucleotide binding	26	16.6667	IPI00368700, IPI00928595, IPI00554308, IPI00285606, IPI00195372, IPI00515832, IPI00781480, IPI00212014, IPI00209113, IPI00475946, IPI00388776, IPI00197579, IPI00470288, IPI00362119, IPI00400573, IPI00360647, IPI00475639, IPI00476926, IPI00211053, IPI00365985, IPI00210566, IPI00339167, IPI00189795, IPI00551812, IPI00189819, IPI00196656, IPI00396910, IPI00189813, IPI00362160
GOTERM_MF_FAT	GO:0032553~ribonucleotide binding	25	16.0256	IPI00368700, IPI00928595, IPI00554308, IPI00285606, IPI00195372, IPI00781480, IPI00212014, IPI00209113, IPI00475946, IPI00388776, IPI00197579, IPI00470288, IPI00362119, IPI00400573, IPI00360647, IPI00475639, IPI00476926, IPI00211053, IPI00365985, IPI00210566, IPI00339167, IPI00189795, IPI00551812, IPI00189819, IPI00196656, IPI00396910, IPI00189813, IPI00362160
GOTERM_MF_FAT	GO:0032555~purine ribonucleotide binding	25	16.0256	IPI00368700, IPI00928595, IPI00554308, IPI00285606, IPI00195372, IPI00781480, IPI00212014, IPI00209113, IPI00475946, IPI00388776, IPI00197579, IPI00470288, IPI00362119, IPI00400573, IPI00360647, IPI00475639, IPI00476926, IPI00211053, IPI00365985, IPI00210566, IPI00339167, IPI00189795, IPI00551812, IPI00189819, IPI00196656, IPI00396910, IPI00189813, IPI00362160
GOTERM_CC_FAT	GO:0031974~membrane-enclosed lumen	24	15.3846	IPI00365985, IPI00205274, IPI00324019, IPI00551812, IPI00189819, IPI00205389, IPI00373419, IPI00324741, IPI00202651, IPI00197696, IPI00396910, IPI00191728, IPI00191737, IPI00366249, IPI00365700, IPI00201060, IPI00393584, IPI00204261, IPI00230941, IPI00200757, IPI00197362, IPI00929924, IPI00213463, IPI00204703
GOTERM_CC_FAT	GO:0043233~organelle lumen	24	15.3846	IPI00365985, IPI00205274, IPI00324019, IPI00551812, IPI00189819, IPI00205389, IPI00373419, IPI00324741, IPI00202651, IPI00197696, IPI00396910, IPI00191728, IPI00191737, IPI00366249, IPI00365700, IPI00201060, IPI00393584, IPI00204261, IPI00230941, IPI00200757, IPI00197362, IPI00929924, IPI00213463, IPI00204703
GOTERM_CC_FAT	GO:0005615~extracellular space	24	15.3846	IPI00231275, IPI00554017, IPI00325847, IPI00202651, IPI00231615, IPI00212666, IPI00475946, IPI00191737, IPI00231737, IPI00207668, IPI00205809, IPI00212767, IPI00363974, IPI00324019, IPI00196656, IPI00188921, IPI00205389, IPI00366944, IPI00190701, IPI00191728, IPI00199394, IPI00326140, IPI00200757, IPI00327469, IPI00194097
SP_PIR_KEYWORDS	nucleotide-binding	22	14.1026	IPI00554308, IPI00195372, IPI00285606, IPI00781480, IPI00212014, IPI00475946, IPI00209113, IPI00388776, IPI00197579, IPI00470288, IPI00400573, IPI00362119, IPI00475639, IPI00476926, IPI00211053, IPI00365985, IPI00210566, IPI00339167, IPI00189795, IPI00551812, IPI00189819, IPI00196656, IPI00396910, IPI00189813, IPI00362160
GOTERM_BP_FAT	GO:0010033~response to organic substance	22	14.1026	IPI00368700, IPI00231302, IPI00324019, IPI00196656, IPI00285606, IPI00231615, IPI00197711, IPI00366944, IPI00189813, IPI00475946, IPI00372009, IPI00190701, IPI00191737, IPI00231737, IPI00188909, IPI00372839, IPI00565677, IPI00765205, IPI00327469, IPI00363974, IPI00199861, IPI00212767, IPI00929924, IPI00471889
GOTERM_BP_FAT	GO:0043933~macromolecular complex subunit organization	21	13.4615	IPI00210566, IPI00363849, IPI00339167, IPI00231302, IPI00189795, IPI00205389, IPI00202651, IPI00212014, IPI00197579, IPI00191728, IPI00190701, IPI00362160, IPI00205036, IPI00400573, IPI00204261, IPI00231358, IPI00230897, IPI00475639, IPI00327469, IPI00363974, IPI00471889, IPI00231475
GOTERM_CC_FAT	GO:0044420~extracellular matrix part	21	13.4615	IPI00231136, IPI00201608, IPI00363849, IPI00471665, IPI00198110, IPI00188622, IPI00196656, IPI00188921, IPI00780087, IPI00366944, IPI00365380, IPI00475946, IPI00325146, IPI00206403, IPI00191737, IPI00372786, IPI00188909, IPI00365542, IPI00231058, IPI00200757, IPI00364868, IPI00205809
SP_PIR_KEYWORDS	coiled coil	20	12.8205	IPI00231302, IPI00326582, IPI00390975, IPI00554308, IPI00421857, IPI00188921, IPI00205389, IPI00202651, IPI00551558, IPI00188524, IPI00781480, IPI00366944, IPI00209113, IPI00388776, IPI00393152, IPI00325609, IPI00201060, IPI00197888, IPI00188909, IPI00230941, IPI00205809
GOTERM_BP_FAT	GO:0065003~macromolecular complex assembly	20	12.8205	IPI00210566, IPI00363849, IPI00339167, IPI00231302, IPI00189795, IPI00205389, IPI00202651, IPI00212014, IPI00197579, IPI00191728, IPI00190701, IPI00362160, IPI00205036, IPI00400573, IPI00204261, IPI00230897, IPI00475639, IPI00327469, IPI00363974, IPI00471889, IPI00231475
GOTERM_BP_FAT	GO:0009611~response to wounding	20	12.8205	IPI00201608, IPI00231302, IPI00324019, IPI00421857, IPI00196656, IPI00324893, IPI00205389, IPI00202651, IPI00212666, IPI00366944, IPI00475946, IPI00372009, IPI00190701, IPI00197888, IPI00231631, IPI00231058, IPI00327469, IPI00200757, IPI00363974, IPI00199861, IPI00471889
KEGG_PATHWAY	rno04510:Focal adhesion	20	12.8205	IPI00201608, IPI00373752, IPI00363849, IPI00189819, IPI00365286, IPI00231787, IPI00188921, IPI00780087, IPI00285606, IPI00366944, IPI00365380, IPI00778143, IPI00188909, IPI00365542, IPI00372839, IPI00565677, IPI00765205, IPI00371853, IPI00200757, IPI00205809, IPI00213463
GOTERM_CC_FAT	GO:0031982~vesicle	19	12.1795	IPI00210566, IPI00365985, IPI00368700, IPI00187902, IPI00421888, IPI00324019, IPI00196656, IPI00324893, IPI00205389, IPI00324741, IPI00202651, IPI00285606, IPI00781480, IPI00191090, IPI00325146, IPI00475946, IPI00191737, IPI00199394, IPI00200757, IPI00213463
GOTERM_CC_FAT	GO:0031410~cytoplasmic vesicle	19	12.1795	IPI00210566, IPI00365985, IPI00368700, IPI00187902, IPI00421888, IPI00324019, IPI00196656, IPI00324893, IPI00205389, IPI00324741, IPI00202651, IPI00285606, IPI00781480, IPI00191090, IPI00325146, IPI00475946, IPI00191737, IPI00199394, IPI00200757, IPI00213463
GOTERM_CC_FAT	GO:0031988~membrane-bounded vesicle	19	12.1795	IPI00210566, IPI00365985, IPI00368700, IPI00187902, IPI00421888, IPI00324019, IPI00196656, IPI00324893, IPI00205389, IPI00324741, IPI00202651, IPI00285606, IPI00781480, IPI00191090, IPI00325146, IPI00475946, IPI00191737, IPI00199394, IPI00200757, IPI00213463
GOTERM_CC_FAT	GO:0016023~cytoplasmic membrane-bounded vesicle	19	12.1795	IPI00210566, IPI00365985, IPI00368700, IPI00187902, IPI00421888, IPI00324019, IPI00196656, IPI00324893, IPI00205389, IPI00324741, IPI00202651, IPI00285606, IPI00781480, IPI00191090, IPI00325146, IPI00475946, IPI00191737, IPI00199394, IPI00200757, IPI00213463
GOTERM_BP_FAT	GO:0007010~cytoskeleton organization	19	12.1795	IPI00209258, IPI00231302, IPI00326582, IPI00231787, IPI00285606, IPI00781480, IPI00188524, IPI00189813, IPI00209113, IPI00372009, IPI00197579, IPI00362160, IPI00191728, IPI00199394, IPI00200594, IPI00325609, IPI00231358, IPI00363974, IPI00213463
GOTERM_CC_FAT	GO:0042995~cell projection	18	11.5385	IPI00231302, IPI00326582, IPI00189819, IPI00285606, IPI00231615, IPI00197711, IPI00209113, IPI00372009, IPI00190701, IPI00362160, IPI00325609, IPI00362119, IPI00328033, IPI00360647, IPI00230941, IPI00363974, IPI00870112, IPI00213463
GOTERM_MF_FAT	GO:0005509~calcium ion binding	18	11.5385	IPI00365985, IPI00421888, IPI00209258, IPI00190606, IPI00551812, IPI00231787, IPI00231615, IPI00325146, IPI00191728, IPI00213536, IPI00372786, IPI00231058, IPI00363974, IPI00197362, IPI00929924, IPI00212767, IPI00213463, IPI00471889
GOTERM_BP_FAT	GO:0070271~protein complex biogenesis	18	11.5385	IPI00210566, IPI00363849, IPI00339167, IPI00231302, IPI00189795, IPI00205389, IPI00202651, IPI00212014, IPI00197579, IPI00362160, IPI00191728, IPI00205036, IPI00400573, IPI00204261, IPI00230897, IPI00475639, IPI00327469, IPI00363974, IPI00471889
GOTERM_BP_FAT	GO:0006461~protein complex assembly	18	11.5385	IPI00210566, IPI00363849, IPI00339167, IPI00231302, IPI00189795, IPI00205389, IPI00202651, IPI00212014, IPI00197579, IPI00362160, IPI00191728, IPI00205036, IPI00400573, IPI00204261, IPI00230897, IPI00475639, IPI00327469, IPI00363974, IPI00471889
GOTERM_MF_FAT	GO:0008092~cytoskeletal protein binding	17	10.8974	IPI00209258, IPI00554308, IPI00365286, IPI00231787, IPI00373419, IPI00198118, IPI00325146, IPI00209113, IPI00388776, IPI00372009, IPI00190701, IPI00371877, IPI00197888, IPI00231358, IPI00363974, IPI00197362, IPI00194097, IPI00213463
GOTERM_BP_FAT	GO:0007155~cell adhesion	16	10.2564	IPI00231136, IPI00201608, IPI00187902, IPI00363849, IPI00198110, IPI00360766, IPI00365286, IPI00781480, IPI00190088, IPI00366944, IPI00209113, IPI00372786, IPI00365542, IPI00200757, IPI00364868, IPI00205809
GOTERM_BP_FAT	GO:0022610~biological adhesion	16	10.2564	IPI00231136, IPI00201608, IPI00187902, IPI00363849, IPI00198110, IPI00360766, IPI00365286, IPI00781480, IPI00190088, IPI00366944, IPI00209113, IPI00372786, IPI00365542, IPI00200757, IPI00364868, IPI00205809
GOTERM_CC_FAT	GO:0005604~basement membrane	16	10.2564	IPI00231136, IPI00201608, IPI00363849, IPI00471665, IPI00188622, IPI00196656, IPI00780087, IPI00365380, IPI00325146, IPI00475946, IPI00191737, IPI00372786, IPI00365542, IPI00231058, IPI00200757, IPI00364868, IPI00205809
SP_PIR_KEYWORDS	calcium	15	9.61538	IPI00365985, IPI00421888, IPI00209258, IPI00231787, IPI00231615, IPI00325146, IPI00191728, IPI00213536, IPI00372786, IPI00231058, IPI00363974, IPI00212767, IPI00197362, IPI00213463, IPI00471889
GOTERM_MF_FAT	GO:0003779~actin binding	15	9.61538	IPI00209258, IPI00365286, IPI00554308, IPI00231787, IPI00373419, IPI00198118, IPI00325146, IPI00209113, IPI00372009, IPI00388776, IPI00371877, IPI00197888, IPI00231358, IPI00363974, IPI00194097, IPI00213463
GOTERM_BP_FAT	GO:0043062~extracellular structure organization	15	9.61538	IPI00231136, IPI00201608, IPI00363849, IPI00471665, IPI00188921, IPI00190088, IPI00366944, IPI00325146, IPI00372009, IPI00200594, IPI00188909, IPI00200757, IPI00205809, IPI00199861, IPI00204703
SP_PIR_KEYWORDS	extracellular matrix	15	9.61538	IPI00231275, IPI00231136, IPI00201608, IPI00471665, IPI00188921, IPI00366944, IPI00191090, IPI00325146, IPI00206403, IPI00200594, IPI00188909, IPI00190287, IPI00200757, IPI00199861, IPI00205809
GOTERM_MF_FAT	GO:0042802~identical protein binding	14	8.97436	IPI00231275, IPI00210566, IPI00231302, IPI00231783, IPI00188921, IPI00196994, IPI00197711, IPI00231615, IPI00209113, IPI00190701, IPI00464815, IPI00197888, IPI00188909, IPI00231631
GOTERM_BP_FAT	GO:0032989~cellular component morphogenesis	14	8.97436	IPI00554017, IPI00187902, IPI00363849, IPI00231302, IPI00189819, IPI00231787, IPI00285606, IPI00189813, IPI00209113, IPI00372009, IPI00190701, IPI00199394, IPI00365542, IPI00200757
GOTERM_BP_FAT	GO:0034621~cellular macromolecular complex subunit organization	14	8.97436	IPI00210566, IPI00339167, IPI00231302, IPI00189795, IPI00205389, IPI00202651, IPI00362160, IPI00191728, IPI00197579, IPI00400573, IPI00204261, IPI00231358, IPI00475639, IPI00363974, IPI00231475
KEGG_PATHWAY	rno04512:ECM-receptor interaction	14	8.97436	IPI00201608, IPI00363849, IPI00188921, IPI00780087, IPI00366944, IPI00365380, IPI00778143, IPI00188909, IPI00372839, IPI00365542, IPI00565677, IPI00765205, IPI00371853, IPI00200757, IPI00205809
GOTERM_BP_FAT	GO:0030198~extracellular matrix organization	14	8.97436	IPI00231136, IPI00201608, IPI00363849, IPI00471665, IPI00188921, IPI00190088, IPI00366944, IPI00325146, IPI00200594, IPI00188909, IPI00200757, IPI00205809, IPI00199861, IPI00204703
GOTERM_BP_FAT	GO:0010941~regulation of cell death	13	8.33333	IPI00928595, IPI00231302, IPI00195372, IPI00324741, IPI00197711, IPI00231615, IPI00212014, IPI00190701, IPI00191737, IPI00393584, IPI00200757, IPI00205809, IPI00213463
GOTERM_BP_FAT	GO:0043067~regulation of programmed cell death	13	8.33333	IPI00928595, IPI00231302, IPI00195372, IPI00324741, IPI00197711, IPI00231615, IPI00212014, IPI00190701, IPI00191737, IPI00393584, IPI00200757, IPI00205809, IPI00213463
GOTERM_BP_FAT	GO:0042981~regulation of apoptosis	13	8.33333	IPI00928595, IPI00231302, IPI00195372, IPI00324741, IPI00197711, IPI00231615, IPI00212014, IPI00190701, IPI00191737, IPI00393584, IPI00200757, IPI00205809, IPI00213463
GOTERM_BP_FAT	GO:0034622~cellular macromolecular complex assembly	13	8.33333	IPI00210566, IPI00339167, IPI00231302, IPI00189795, IPI00205389, IPI00202651, IPI00362160, IPI00191728, IPI00197579, IPI00400573, IPI00204261, IPI00475639, IPI00363974, IPI00231475
SP_PIR_KEYWORDS	methylation	13	8.33333	IPI00339167, IPI00190606, IPI00189795, IPI00189819, IPI00554308, IPI00421857, IPI00196656, IPI00231787, IPI00285606, IPI00195372, IPI00189813, IPI00475946, IPI00388776, IPI00197579, IPI00197362, IPI00231475
GOTERM_BP_FAT	GO:0007017~microtubule-based process	12	7.69231	IPI00339167, IPI00189795, IPI00231302, IPI00188524, IPI00209113, IPI00372009, IPI00197579, IPI00362160, IPI00199394, IPI00325609, IPI00400573, IPI00360647, IPI00475639
GOTERM_BP_FAT	GO:0030029~actin filament-based process	12	7.69231	IPI00781480, IPI00189813, IPI00209258, IPI00209113, IPI00191728, IPI00200594, IPI00197888, IPI00231787, IPI00231358, IPI00285606, IPI00363974, IPI00213463
GOTERM_BP_FAT	GO:0043623~cellular protein complex assembly	12	7.69231	IPI00210566, IPI00339167, IPI00189795, IPI00231302, IPI00205389, IPI00202651, IPI00191728, IPI00197579, IPI00362160, IPI00400573, IPI00204261, IPI00475639, IPI00363974
GOTERM_MF_FAT	GO:0005201~extracellular matrix structural constituent	12	7.69231	IPI00201608, IPI00366944, IPI00365380, IPI00363849, IPI00200594, IPI00198110, IPI00188909, IPI00365542, IPI00188921, IPI00780087, IPI00200757, IPI00205809
GOTERM_CC_FAT	GO:0043005~neuron projection	11	7.05128	IPI00231302, IPI00326582, IPI00372009, IPI00362160, IPI00190701, IPI00189819, IPI00325609, IPI00362119, IPI00328033, IPI00230941, IPI00870112
GOTERM_BP_FAT	GO:0046907~intracellular transport	11	7.05128	IPI00205274, IPI00212014, IPI00209113, IPI00231302, IPI00191728, IPI00325609, IPI00393584, IPI00197888, IPI00204261, IPI00324893, IPI00373419
GOTERM_MF_FAT	GO:0019899~enzyme binding	11	7.05128	IPI00325146, IPI00928595, IPI00231302, IPI00324019, IPI00189819, IPI00365286, IPI00231358, IPI00365542, IPI00230941, IPI00200757, IPI00285606
GOTERM_CC_FAT	GO:0015630~microtubule cytoskeleton	11	7.05128	IPI00209113, IPI00339167, IPI00372009, IPI00189795, IPI00362160, IPI00197579, IPI00366249, IPI00400573, IPI00360647, IPI00475639, IPI00197362, IPI00198118
GOTERM_BP_FAT	GO:0030030~cell projection organization	11	7.05128	IPI00554017, IPI00209113, IPI00231302, IPI00372009, IPI00190701, IPI00199394, IPI00189819, IPI00197888, IPI00365286, IPI00365542, IPI00285606
GOTERM_BP_FAT	GO:0000902~cell morphogenesis	11	7.05128	IPI00554017, IPI00363849, IPI00209113, IPI00231302, IPI00372009, IPI00190701, IPI00199394, IPI00189819, IPI00365542, IPI00200757, IPI00285606
GOTERM_BP_FAT	GO:0010035~response to inorganic substance	11	7.05128	IPI00372009, IPI00324019, IPI00191737, IPI00189819, IPI00188909, IPI00205389, IPI00202651, IPI00363974, IPI00197362, IPI00231615, IPI00197711
GOTERM_CC_FAT	GO:0015629~actin cytoskeleton	11	7.05128	IPI00373752, IPI00189813, IPI00209258, IPI00209113, IPI00388776, IPI00190606, IPI00554308, IPI00365286, IPI00231787, IPI00231358, IPI00373419, IPI00213463
GOTERM_BP_FAT	GO:0032535~regulation of cellular component size	11	7.05128	IPI00189813, IPI00209258, IPI00231302, IPI00372009, IPI00464815, IPI00200594, IPI00325609, IPI00197888, IPI00231787, IPI00327469, IPI00363974
GOTERM_BP_FAT	GO:0030036~actin cytoskeleton organization	11	7.05128	IPI00781480, IPI00189813, IPI00209258, IPI00209113, IPI00191728, IPI00200594, IPI00231787, IPI00231358, IPI00285606, IPI00363974, IPI00213463
GOTERM_BP_FAT	GO:0042060~wound healing	11	7.05128	IPI00201608, IPI00366944, IPI00197888, IPI00231631, IPI00231058, IPI00200757, IPI00205389, IPI00202651, IPI00363974, IPI00199861, IPI00471889
GOTERM_MF_FAT	GO:0046983~protein dimerization activity	10	6.41026	IPI00231275, IPI00210566, IPI00209113, IPI00339167, IPI00189795, IPI00464815, IPI00190701, IPI00213536, IPI00197888, IPI00231631, IPI00231615
GOTERM_BP_FAT	GO:0030182~neuron differentiation	10	6.41026	IPI00387771, IPI00554017, IPI00231302, IPI00372009, IPI00362160, IPI00190701, IPI00199394, IPI00189819, IPI00365542, IPI00285606
GOTERM_MF_FAT	GO:0030246~carbohydrate binding	10	6.41026	IPI00231275, IPI00190088, IPI00201608, IPI00191090, IPI00191728, IPI00190701, IPI00421857, IPI00200757, IPI00190287, IPI00199861
GOTERM_BP_FAT	GO:0000904~cell morphogenesis involved in differentiation	10	6.41026	IPI00554017, IPI00363849, IPI00209113, IPI00231302, IPI00372009, IPI00190701, IPI00199394, IPI00189819, IPI00365542, IPI00200757
GOTERM_BP_FAT	GO:0001944~vasculature development	10	6.41026	IPI00201608, IPI00366944, IPI00191090, IPI00325146, IPI00209113, IPI00190701, IPI00200594, IPI00551812, IPI00188909, IPI00188921
GOTERM_CC_FAT	GO:0030141~secretory granule	10	6.41026	IPI00368700, IPI00187902, IPI00475946, IPI00324019, IPI00191737, IPI00196656, IPI00200757, IPI00205389, IPI00202651, IPI00285606, IPI00213463
GOTERM_BP_FAT	GO:0001568~blood vessel development	10	6.41026	IPI00201608, IPI00366944, IPI00191090, IPI00325146, IPI00209113, IPI00190701, IPI00200594, IPI00551812, IPI00188909, IPI00188921
GOTERM_MF_FAT	GO:0004857~enzyme inhibitor activity	10	6.41026	IPI00212666, IPI00325146, IPI00324019, IPI00212708, IPI00200593, IPI00188338, IPI00326140, IPI00327469, IPI00231615, IPI00204703
GOTERM_CC_FAT	GO:0030424~axon	10	6.41026	IPI00231302, IPI00326582, IPI00372009, IPI00362160, IPI00189819, IPI00325609, IPI00362119, IPI00328033, IPI00230941, IPI00870112
SP_PIR_KEYWORDS	isopeptide bond	10	6.41026	IPI00387771, IPI00339167, IPI00388776, IPI00189795, IPI00197579, IPI00197888, IPI00554308, IPI00231358, IPI00204261, IPI00200757, IPI00197362, IPI00231615
SP_PIR_KEYWORDS	actin-binding	10	6.41026	IPI00209258, IPI00209113, IPI00388776, IPI00197888, IPI00554308, IPI00365286, IPI00231358, IPI00373419, IPI00363974, IPI00194097, IPI00213463
GOTERM_MF_FAT	GO:0008289~lipid binding	9	5.76923	IPI00212014, IPI00421888, IPI00325146, IPI00372009, IPI00191737, IPI00190701, IPI00231615, IPI00471889, IPI00194097
SP_PIR_KEYWORDS	ubl conjugation	9	5.76923	IPI00387771, IPI00339167, IPI00388776, IPI00189795, IPI00197579, IPI00197888, IPI00554308, IPI00231358, IPI00204261, IPI00197362, IPI00231475
GOTERM_CC_FAT	GO:0005625~soluble fraction	9	5.76923	IPI00372009, IPI00464815, IPI00191728, IPI00231783, IPI00205036, IPI00189819, IPI00231767, IPI00324893, IPI00197711
SP_PIR_KEYWORDS	cytoskeleton	9	5.76923	IPI00189813, IPI00209258, IPI00359416, IPI00189819, IPI00197888, IPI00365286, IPI00231358, IPI00363974, IPI00197362
KEGG_PATHWAY	rno04810:Regulation of actin cytoskeleton	9	5.76923	IPI00209113, IPI00189819, IPI00365286, IPI00231787, IPI00231358, IPI00200757, IPI00285606, IPI00363974, IPI00213463
GOTERM_BP_FAT	GO:0006091~generation of precursor metabolites and energy	9	5.76923	IPI00197696, IPI00205274, IPI00396910, IPI00464815, IPI00231783, IPI00551812, IPI00231631, IPI00231767, IPI00197711
GOTERM_CC_FAT	GO:0045111~intermediate filament cytoskeleton	9	5.76923	IPI00188524, IPI00231302, IPI00326582, IPI00390975, IPI00325609, IPI00201060, IPI00421857, IPI00230941, IPI00551558
SP_PIR_KEYWORDS	duplication	9	5.76923	IPI00212014, IPI00195516, IPI00475946, IPI00191737, IPI00196656, IPI00324741, IPI00197362, IPI00231615, IPI00471889, IPI00194097
GOTERM_CC_FAT	GO:0005882~intermediate filament	9	5.76923	IPI00188524, IPI00231302, IPI00326582, IPI00390975, IPI00325609, IPI00201060, IPI00421857, IPI00230941, IPI00551558
SP_PIR_KEYWORDS	Intermediate filament	9	5.76923	IPI00188524, IPI00231302, IPI00326582, IPI00390975, IPI00325609, IPI00201060, IPI00421857, IPI00230941, IPI00551558
INTERPRO	IPR016044:Filament	9	5.76923	IPI00188524, IPI00231302, IPI00326582, IPI00390975, IPI00325609, IPI00201060, IPI00421857, IPI00230941, IPI00551558
INTERPRO	IPR018039:Intermediate filament protein, conserved site	9	5.76923	IPI00188524, IPI00231302, IPI00326582, IPI00390975, IPI00325609, IPI00201060, IPI00421857, IPI00230941, IPI00551558
GOTERM_BP_FAT	GO:0051258~protein polymerization	9	5.76923	IPI00339167, IPI00231302, IPI00189795, IPI00362160, IPI00197579, IPI00400573, IPI00475639, IPI00205389, IPI00202651, IPI00363974
GOTERM_CC_FAT	GO:0005581~collagen	9	5.76923	IPI00201608, IPI00366944, IPI00365380, IPI00206403, IPI00198110, IPI00188909, IPI00188921, IPI00780087, IPI00205809
GOTERM_MF_FAT	GO:0019904~protein domain specific binding	8	5.12821	IPI00210566, IPI00212014, IPI00339167, IPI00928595, IPI00231302, IPI00189795, IPI00204261, IPI00324893, IPI00197362
GOTERM_MF_FAT	GO:0019001~guanyl nucleotide binding	8	5.12821	IPI00339167, IPI00475946, IPI00189795, IPI00362160, IPI00197579, IPI00400573, IPI00196656, IPI00475639, IPI00285606, IPI00195372
GOTERM_MF_FAT	GO:0032561~guanyl ribonucleotide binding	8	5.12821	IPI00339167, IPI00475946, IPI00189795, IPI00362160, IPI00197579, IPI00400573, IPI00196656, IPI00475639, IPI00285606, IPI00195372
GOTERM_MF_FAT	GO:0042803~protein homodimerization activity	8	5.12821	IPI00231275, IPI00210566, IPI00209113, IPI00464815, IPI00190701, IPI00197888, IPI00231631, IPI00231615
GOTERM_BP_FAT	GO:0009991~response to extracellular stimulus	8	5.12821	IPI00189813, IPI00325847, IPI00372009, IPI00191737, IPI00188909, IPI00363974, IPI00212767, IPI00197711
GOTERM_MF_FAT	GO:0005525~GTP binding	8	5.12821	IPI00339167, IPI00475946, IPI00189795, IPI00362160, IPI00197579, IPI00400573, IPI00196656, IPI00475639, IPI00285606, IPI00195372
GOTERM_BP_FAT	GO:0048545~response to steroid hormone stimulus	8	5.12821	IPI00368700, IPI00189813, IPI00231302, IPI00372009, IPI00324019, IPI00188909, IPI00231615, IPI00197711
SP_PIR_KEYWORDS	gtp-binding	8	5.12821	IPI00339167, IPI00475946, IPI00189795, IPI00362160, IPI00197579, IPI00400573, IPI00196656, IPI00475639, IPI00285606, IPI00195372
GOTERM_BP_FAT	GO:0001501~skeletal system development	8	5.12821	IPI00366944, IPI00188622, IPI00188909, IPI00188921, IPI00200757, IPI00327469, IPI00205809, IPI00231489
UP_SEQ_FEATURE	binding site:Substrate	8	5.12821	IPI00197696, IPI00464815, IPI00231783, IPI00231737, IPI00199394, IPI00231631, IPI00231767, IPI00197711
GOTERM_BP_FAT	GO:0001775~cell activation	8	5.12821	IPI00209113, IPI00368696, IPI00365700, IPI00231058, IPI00324893, IPI00205389, IPI00202651, IPI00551558
UP_SEQ_FEATURE	nucleotide phosphate-binding region:GTP	8	5.12821	IPI00339167, IPI00475946, IPI00189795, IPI00362160, IPI00197579, IPI00400573, IPI00196656, IPI00475639, IPI00285606, IPI00195372
GOTERM_BP_FAT	GO:0051130~positive regulation of cellular component organization	8	5.12821	IPI00231302, IPI00372009, IPI00191728, IPI00197888, IPI00327469, IPI00196994, IPI00285606, IPI00213463
GOTERM_CC_FAT	GO:0005874~microtubule	8	5.12821	IPI00339167, IPI00372009, IPI00189795, IPI00362160, IPI00197579, IPI00400573, IPI00475639, IPI00197362, IPI00198118
GOTERM_MF_FAT	GO:0030414~peptidase inhibitor activity	8	5.12821	IPI00212666, IPI00324019, IPI00212708, IPI00200593, IPI00188338, IPI00326140, IPI00327469, IPI00204703
GOTERM_MF_FAT	GO:0004866~endopeptidase inhibitor activity	8	5.12821	IPI00212666, IPI00324019, IPI00212708, IPI00200593, IPI00188338, IPI00326140, IPI00327469, IPI00204703
UP_SEQ_FEATURE	cross-link:Glycyl lysine isopeptide (Lys-Gly) (interchain with G-Cter in ubiquitin)	8	5.12821	IPI00387771, IPI00339167, IPI00388776, IPI00189795, IPI00197579, IPI00197888, IPI00554308, IPI00231358, IPI00204261, IPI00197362
GOTERM_BP_FAT	GO:0022604~regulation of cell morphogenesis	8	5.12821	IPI00781480, IPI00209113, IPI00231302, IPI00372009, IPI00325609, IPI00200757, IPI00196994, IPI00870112
GOTERM_CC_FAT	GO:0043292~contractile fiber	8	5.12821	IPI00189813, IPI00209258, IPI00388776, IPI00190606, IPI00197888, IPI00554308, IPI00365286, IPI00231787, IPI00929924
GOTERM_BP_FAT	GO:0000226~microtubule cytoskeleton organization	8	5.12821	IPI00188524, IPI00209113, IPI00231302, IPI00372009, IPI00362160, IPI00197579, IPI00199394, IPI00325609
GOTERM_BP_FAT	GO:0007018~microtubule-based movement	8	5.12821	IPI00339167, IPI00231302, IPI00189795, IPI00362160, IPI00197579, IPI00325609, IPI00400573, IPI00360647, IPI00475639
INTERPRO	IPR001664:Intermediate filament protein	8	5.12821	IPI00231302, IPI00326582, IPI00390975, IPI00325609, IPI00201060, IPI00421857, IPI00230941, IPI00551558
SP_PIR_KEYWORDS	calcium binding	8	5.12821	IPI00365985, IPI00231136, IPI00421888, IPI00191728, IPI00231787, IPI00197362, IPI00231615, IPI00471889
PIR_SUPERFAMILY	PIRSF002282:cytoskeletal keratin	8	5.12821	IPI00231302, IPI00326582, IPI00390975, IPI00325609, IPI00201060, IPI00421857, IPI00230941, IPI00551558
UP_SEQ_FEATURE	region of interest:Tail	8	5.12821	IPI00231302, IPI00326582, IPI00390975, IPI00325609, IPI00201060, IPI00421857, IPI00230941, IPI00551558
UP_SEQ_FEATURE	region of interest:Rod	8	5.12821	IPI00231302, IPI00326582, IPI00390975, IPI00325609, IPI00201060, IPI00421857, IPI00230941, IPI00551558
UP_SEQ_FEATURE	region of interest:Linker 1	8	5.12821	IPI00231302, IPI00326582, IPI00390975, IPI00325609, IPI00201060, IPI00421857, IPI00230941, IPI00551558
UP_SEQ_FEATURE	region of interest:Head	8	5.12821	IPI00231302, IPI00326582, IPI00390975, IPI00325609, IPI00201060, IPI00421857, IPI00230941, IPI00551558
UP_SEQ_FEATURE	region of interest:Coil 1B	8	5.12821	IPI00231302, IPI00326582, IPI00390975, IPI00325609, IPI00201060, IPI00421857, IPI00230941, IPI00551558
UP_SEQ_FEATURE	region of interest:Coil 1A	8	5.12821	IPI00231302, IPI00326582, IPI00390975, IPI00325609, IPI00201060, IPI00421857, IPI00230941, IPI00551558
SP_PIR_KEYWORDS	plasma	8	5.12821	IPI00212666, IPI00195516, IPI00325847, IPI00324019, IPI00191737, IPI00326140, IPI00205389, IPI00194097
GOTERM_BP_FAT	GO:0016044~membrane organization	7	4.48718	IPI00210566, IPI00187902, IPI00201608, IPI00190701, IPI00551812, IPI00393584, IPI00201060
GOTERM_BP_FAT	GO:0031667~response to nutrient levels	7	4.48718	IPI00325847, IPI00372009, IPI00191737, IPI00188909, IPI00363974, IPI00212767, IPI00197711
GOTERM_BP_FAT	GO:0031175~neuron projection development	7	4.48718	IPI00554017, IPI00231302, IPI00372009, IPI00190701, IPI00199394, IPI00189819, IPI00365542
GOTERM_CC_FAT	GO:0048471~perinuclear region of cytoplasm	7	4.48718	IPI00421888, IPI00325146, IPI00475946, IPI00372009, IPI00191728, IPI00196656, IPI00363974, IPI00213463
GOTERM_BP_FAT	GO:0051960~regulation of nervous system development	7	4.48718	IPI00475946, IPI00231302, IPI00372009, IPI00191728, IPI00325609, IPI00196656, IPI00196994, IPI00870112
GOTERM_BP_FAT	GO:0006954~inflammatory response	7	4.48718	IPI00212666, IPI00475946, IPI00324019, IPI00421857, IPI00196656, IPI00324893, IPI00200757, IPI00327469
GOTERM_MF_FAT	GO:0032403~protein complex binding	7	4.48718	IPI00366944, IPI00209258, IPI00372009, IPI00191728, IPI00324893, IPI00373419, IPI00213463
GOTERM_CC_FAT	GO:0044433~cytoplasmic vesicle part	7	4.48718	IPI00187902, IPI00324019, IPI00191737, IPI00200757, IPI00205389, IPI00202651, IPI00213463
GOTERM_BP_FAT	GO:0010038~response to metal ion	7	4.48718	IPI00324019, IPI00191737, IPI00189819, IPI00205389, IPI00202651, IPI00363974, IPI00197362
GOTERM_BP_FAT	GO:0033043~regulation of organelle organization	7	4.48718	IPI00209258, IPI00372009, IPI00200594, IPI00197888, IPI00285606, IPI00363974, IPI00198118
GOTERM_BP_FAT	GO:0007517~muscle organ development	7	4.48718	IPI00555171, IPI00373752, IPI00189813, IPI00200594, IPI00231787, IPI00199861, IPI00929924
KEGG_PATHWAY	rno04530:Tight junction	7	4.48718	IPI00209258, IPI00209113, IPI00388776, IPI00189819, IPI00554308, IPI00231787, IPI00285606, IPI00213463
GOTERM_BP_FAT	GO:0003013~circulatory system process	7	4.48718	IPI00190606, IPI00191737, IPI00190701, IPI00205036, IPI00197888, IPI00231787, IPI00188921
GOTERM_BP_FAT	GO:0008015~blood circulation	7	4.48718	IPI00190606, IPI00191737, IPI00190701, IPI00205036, IPI00197888, IPI00231787, IPI00188921
SP_PIR_KEYWORDS	microtubule	7	4.48718	IPI00339167, IPI00372009, IPI00189795, IPI00362160, IPI00197579, IPI00400573, IPI00475639, IPI00198118
GOTERM_CC_FAT	GO:0005938~cell cortex	7	4.48718	IPI00209258, IPI00209113, IPI00189819, IPI00205389, IPI00373419, IPI00202651, IPI00213463
GOTERM_BP_FAT	GO:0051129~negative regulation of cellular component organization	7	4.48718	IPI00209258, IPI00372009, IPI00197888, IPI00196994, IPI00285606, IPI00363974, IPI00198118
INTERPRO	IPR001611:Leucine-rich repeat	7	4.48718	IPI00191090, IPI00928595, IPI00206403, IPI00365784, IPI00190287, IPI00199861, IPI00201074
GOTERM_BP_FAT	GO:0031099~regeneration	7	4.48718	IPI00231302, IPI00372009, IPI00190701, IPI00231631, IPI00327469, IPI00202651, IPI00363974
GOTERM_MF_FAT	GO:0030247~polysaccharide binding	7	4.48718	IPI00190088, IPI00201608, IPI00191090, IPI00190701, IPI00200757, IPI00190287, IPI00199861
GOTERM_MF_FAT	GO:0001871~pattern binding	7	4.48718	IPI00190088, IPI00201608, IPI00191090, IPI00190701, IPI00200757, IPI00190287, IPI00199861
GOTERM_CC_FAT	GO:0030016~myofibril	7	4.48718	IPI00189813, IPI00209258, IPI00388776, IPI00197888, IPI00554308, IPI00365286, IPI00231787, IPI00929924
GOTERM_MF_FAT	GO:0005539~glycosaminoglycan binding	7	4.48718	IPI00190088, IPI00201608, IPI00191090, IPI00190701, IPI00200757, IPI00190287, IPI00199861
GOTERM_MF_FAT	GO:0003924~GTPase activity	7	4.48718	IPI00339167, IPI00189795, IPI00362160, IPI00197579, IPI00400573, IPI00475639, IPI00285606, IPI00195372
GOTERM_BP_FAT	GO:0002526~acute inflammatory response	7	4.48718	IPI00212666, IPI00475946, IPI00324019, IPI00421857, IPI00196656, IPI00324893, IPI00200757, IPI00327469
GOTERM_CC_FAT	GO:0048770~pigment granule	7	4.48718	IPI00365985, IPI00210566, IPI00421888, IPI00325146, IPI00199394, IPI00324893, IPI00324741
GOTERM_CC_FAT	GO:0042470~melanosome	7	4.48718	IPI00365985, IPI00210566, IPI00421888, IPI00325146, IPI00199394, IPI00324893, IPI00324741
GOTERM_BP_FAT	GO:0031589~cell-substrate adhesion	7	4.48718	IPI00781480, IPI00231136, IPI00366944, IPI00363849, IPI00372786, IPI00365542, IPI00200757
GOTERM_CC_FAT	GO:0031091~platelet alpha granule	7	4.48718	IPI00187902, IPI00324019, IPI00191737, IPI00200757, IPI00205389, IPI00202651, IPI00213463
SP_PIR_KEYWORDS	collagen	7	4.48718	IPI00201608, IPI00366944, IPI00365380, IPI00188909, IPI00188921, IPI00780087, IPI00205809
GOTERM_BP_FAT	GO:0034330~cell junction organization	7	4.48718	IPI00781480, IPI00187902, IPI00363849, IPI00326923, IPI00365286, IPI00200757, IPI00285606
GOTERM_BP_FAT	GO:0030199~collagen fibril organization	7	4.48718	IPI00201608, IPI00366944, IPI00325146, IPI00188909, IPI00188921, IPI00205809, IPI00204703
GOTERM_BP_FAT	GO:0060284~regulation of cell development	6	3.84615	IPI00231302, IPI00372009, IPI00191728, IPI00325609, IPI00196994, IPI00870112
GOTERM_BP_FAT	GO:0005996~monosaccharide metabolic process	6	3.84615	IPI00197696, IPI00464815, IPI00231783, IPI00231631, IPI00231767, IPI00197711
GOTERM_BP_FAT	GO:0043434~response to peptide hormone stimulus	6	3.84615	IPI00231302, IPI00372009, IPI00324019, IPI00188909, IPI00327469, IPI00231615
GOTERM_BP_FAT	GO:0048812~neuron projection morphogenesis	6	3.84615	IPI00554017, IPI00231302, IPI00372009, IPI00190701, IPI00199394, IPI00189819
GOTERM_BP_FAT	GO:0050767~regulation of neurogenesis	6	3.84615	IPI00231302, IPI00372009, IPI00191728, IPI00325609, IPI00196994, IPI00870112
GOTERM_BP_FAT	GO:0048667~cell morphogenesis involved in neuron differentiation	6	3.84615	IPI00554017, IPI00231302, IPI00372009, IPI00190701, IPI00199394, IPI00189819
GOTERM_BP_FAT	GO:0007584~response to nutrient	6	3.84615	IPI00325847, IPI00372009, IPI00188909, IPI00363974, IPI00212767, IPI00197711
GOTERM_BP_FAT	GO:0019318~hexose metabolic process	6	3.84615	IPI00197696, IPI00464815, IPI00231783, IPI00231631, IPI00231767, IPI00197711
GOTERM_BP_FAT	GO:0007409~axonogenesis	6	3.84615	IPI00554017, IPI00231302, IPI00372009, IPI00190701, IPI00199394, IPI00189819
GOTERM_BP_FAT	GO:0048514~blood vessel morphogenesis	6	3.84615	IPI00191090, IPI00325146, IPI00209113, IPI00190701, IPI00200594, IPI00551812
GOTERM_BP_FAT	GO:0006006~glucose metabolic process	6	3.84615	IPI00197696, IPI00464815, IPI00231783, IPI00231631, IPI00231767, IPI00197711
GOTERM_BP_FAT	GO:0045664~regulation of neuron differentiation	6	3.84615	IPI00231302, IPI00372009, IPI00191728, IPI00325609, IPI00196994, IPI00870112
SP_PIR_KEYWORDS	leucine-rich repeat	6	3.84615	IPI00191090, IPI00206403, IPI00365784, IPI00190287, IPI00199861, IPI00201074
GOTERM_BP_FAT	GO:0007568~aging	6	3.84615	IPI00325847, IPI00191728, IPI00231631, IPI00190287, IPI00363974, IPI00199861
GOTERM_BP_FAT	GO:0060537~muscle tissue development	6	3.84615	IPI00373752, IPI00189813, IPI00200594, IPI00231787, IPI00199861, IPI00929924
GOTERM_MF_FAT	GO:0005543~phospholipid binding	6	3.84615	IPI00421888, IPI00325146, IPI00372009, IPI00190701, IPI00231615, IPI00471889
GOTERM_BP_FAT	GO:0014706~striated muscle tissue development	6	3.84615	IPI00373752, IPI00189813, IPI00200594, IPI00231787, IPI00199861, IPI00929924
UP_SEQ_FEATURE	domain:EF-hand 2	6	3.84615	IPI00209258, IPI00190606, IPI00213536, IPI00231787, IPI00197362, IPI00213463
GOTERM_BP_FAT	GO:0030155~regulation of cell adhesion	6	3.84615	IPI00231136, IPI00551812, IPI00197888, IPI00188909, IPI00191720, IPI00363974
GOTERM_BP_FAT	GO:0044087~regulation of cellular component biogenesis	6	3.84615	IPI00209258, IPI00372009, IPI00200594, IPI00197888, IPI00285606, IPI00363974
GOTERM_BP_FAT	GO:0031344~regulation of cell projection organization	6	3.84615	IPI00231302, IPI00372009, IPI00325609, IPI00196994, IPI00870112, IPI00285606
GOTERM_BP_FAT	GO:0007398~ectoderm development	6	3.84615	IPI00201608, IPI00366944, IPI00188909, IPI00188921, IPI00231615, IPI00551558
GOTERM_BP_FAT	GO:0051493~regulation of cytoskeleton organization	6	3.84615	IPI00209258, IPI00372009, IPI00200594, IPI00197888, IPI00363974, IPI00198118
GOTERM_BP_FAT	GO:0008544~epidermis development	6	3.84615	IPI00201608, IPI00366944, IPI00188909, IPI00188921, IPI00231615, IPI00551558
GOTERM_BP_FAT	GO:0016052~carbohydrate catabolic process	6	3.84615	IPI00197696, IPI00464815, IPI00231783, IPI00231631, IPI00231767, IPI00197711
GOTERM_MF_FAT	GO:0004867~serine-type endopeptidase inhibitor activity	6	3.84615	IPI00212666, IPI00324019, IPI00200593, IPI00188338, IPI00326140, IPI00204703
GOTERM_CC_FAT	GO:0042383~sarcolemma	6	3.84615	IPI00191090, IPI00325146, IPI00372839, IPI00371853, IPI00929924, IPI00231615
GOTERM_BP_FAT	GO:0007519~skeletal muscle tissue development	6	3.84615	IPI00373752, IPI00189813, IPI00200594, IPI00231787, IPI00199861, IPI00929924
GOTERM_BP_FAT	GO:0060538~skeletal muscle organ development	6	3.84615	IPI00373752, IPI00189813, IPI00200594, IPI00231787, IPI00199861, IPI00929924
GOTERM_BP_FAT	GO:0046164~alcohol catabolic process	6	3.84615	IPI00197696, IPI00464815, IPI00231783, IPI00231631, IPI00231767, IPI00197711
GOTERM_BP_FAT	GO:0044275~cellular carbohydrate catabolic process	6	3.84615	IPI00197696, IPI00464815, IPI00231783, IPI00231631, IPI00231767, IPI00197711
GOTERM_BP_FAT	GO:0043254~regulation of protein complex assembly	6	3.84615	IPI00209258, IPI00372009, IPI00200594, IPI00197888, IPI00285606, IPI00363974
GOTERM_BP_FAT	GO:0019320~hexose catabolic process	6	3.84615	IPI00197696, IPI00464815, IPI00231783, IPI00231631, IPI00231767, IPI00197711
GOTERM_BP_FAT	GO:0046365~monosaccharide catabolic process	6	3.84615	IPI00197696, IPI00464815, IPI00231783, IPI00231631, IPI00231767, IPI00197711
GOTERM_BP_FAT	GO:0006007~glucose catabolic process	6	3.84615	IPI00197696, IPI00464815, IPI00231783, IPI00231631, IPI00231767, IPI00197711
GOTERM_CC_FAT	GO:0031983~vesicle lumen	6	3.84615	IPI00324019, IPI00191737, IPI00200757, IPI00205389, IPI00202651, IPI00213463
GOTERM_CC_FAT	GO:0060205~cytoplasmic membrane-bounded vesicle lumen	6	3.84615	IPI00324019, IPI00191737, IPI00200757, IPI00205389, IPI00202651, IPI00213463
UP_SEQ_FEATURE	region of interest:Linker 12	6	3.84615	IPI00231302, IPI00390975, IPI00325609, IPI00421857, IPI00230941, IPI00551558
UP_SEQ_FEATURE	region of interest:Coil 2	6	3.84615	IPI00326582, IPI00390975, IPI00201060, IPI00421857, IPI00230941, IPI00551558
GOTERM_CC_FAT	GO:0031093~platelet alpha granule lumen	6	3.84615	IPI00324019, IPI00191737, IPI00200757, IPI00205389, IPI00202651, IPI00213463
GOTERM_BP_FAT	GO:0006096~glycolysis	6	3.84615	IPI00197696, IPI00464815, IPI00231783, IPI00231631, IPI00231767, IPI00197711
SP_PIR_KEYWORDS	hydroxylation	6	3.84615	IPI00201608, IPI00366944, IPI00200594, IPI00188909, IPI00188921, IPI00205809
GOTERM_MF_FAT	GO:0043498~cell surface binding	6	3.84615	IPI00396910, IPI00191737, IPI00551812, IPI00205389, IPI00202651, IPI00471889
GOTERM_CC_FAT	GO:0005583~fibrillar collagen	6	3.84615	IPI00201608, IPI00366944, IPI00206403, IPI00188909, IPI00188921, IPI00205809
GOTERM_BP_FAT	GO:0010740~positive regulation of protein kinase cascade	5	3.20513	IPI00231275, IPI00781480, IPI00195516, IPI00231737, IPI00285606
GOTERM_BP_FAT	GO:0001558~regulation of cell growth	5	3.20513	IPI00372009, IPI00464815, IPI00231787, IPI00327469, IPI00870112
UP_SEQ_FEATURE	sequence variant	5	3.20513	IPI00191737, IPI00205036, IPI00393584, IPI00200593, IPI00230897
KEGG_PATHWAY	rno04670:Leukocyte transendothelial migration	5	3.20513	IPI00189819, IPI00365286, IPI00231787, IPI00285606, IPI00213463
INTERPRO	IPR018249:EF-HAND 2	5	3.20513	IPI00209258, IPI00213536, IPI00231787, IPI00197362, IPI00213463
INTERPRO	IPR018247:EF-HAND 1	5	3.20513	IPI00209258, IPI00213536, IPI00231787, IPI00197362, IPI00213463
GOTERM_MF_FAT	GO:0003774~motor activity	5	3.20513	IPI00209113, IPI00388776, IPI00190606, IPI00554308, IPI00360647, IPI00231787
GOTERM_BP_FAT	GO:0006457~protein folding	5	3.20513	IPI00365985, IPI00387771, IPI00210566, IPI00191728, IPI00393584
GOTERM_BP_FAT	GO:0060348~bone development	5	3.20513	IPI00188909, IPI00200757, IPI00327469, IPI00205809, IPI00231489
GOTERM_CC_FAT	GO:0044445~cytosolic part	5	3.20513	IPI00231302, IPI00464815, IPI00205036, IPI00231631, IPI00230897
UP_SEQ_FEATURE	repeat:LRR 2	5	3.20513	IPI00191090, IPI00206403, IPI00190287, IPI00199861, IPI00201074
UP_SEQ_FEATURE	repeat:LRR 1	5	3.20513	IPI00191090, IPI00206403, IPI00190287, IPI00199861, IPI00201074
UP_SEQ_FEATURE	domain:EF-hand 1	5	3.20513	IPI00209258, IPI00190606, IPI00231787, IPI00197362, IPI00213463
SMART	SM00054:EFh	5	3.20513	IPI00209258, IPI00213536, IPI00231787, IPI00197362, IPI00213463
GOTERM_BP_FAT	GO:0001503~ossification	5	3.20513	IPI00188909, IPI00200757, IPI00327469, IPI00205809, IPI00231489
UP_SEQ_FEATURE	repeat:2	5	3.20513	IPI00188524, IPI00190701, IPI00365286, IPI00328033, IPI00198118
UP_SEQ_FEATURE	repeat:1	5	3.20513	IPI00188524, IPI00190701, IPI00365286, IPI00328033, IPI00198118
UP_SEQ_FEATURE	repeat:LRR 3	5	3.20513	IPI00191090, IPI00206403, IPI00190287, IPI00199861, IPI00201074
KEGG_PATHWAY	rno00010:Glycolysis / Gluconeogenesis	5	3.20513	IPI00464815, IPI00231783, IPI00231631, IPI00231767, IPI00197711
KEGG_PATHWAY	rno05222:Small cell lung cancer	5	3.20513	IPI00365380, IPI00363849, IPI00365542, IPI00780087, IPI00200757
INTERPRO	IPR002048:Calcium-binding EF-hand	5	3.20513	IPI00209258, IPI00213536, IPI00231787, IPI00197362, IPI00213463
UP_SEQ_FEATURE	repeat:LRR 4	5	3.20513	IPI00191090, IPI00206403, IPI00190287, IPI00199861, IPI00201074
GOTERM_CC_FAT	GO:0044449~contractile fiber part	5	3.20513	IPI00189813, IPI00209258, IPI00197888, IPI00365286, IPI00929924
KEGG_PATHWAY	rno04540:Gap junction	5	3.20513	IPI00339167, IPI00189795, IPI00362160, IPI00197579, IPI00400573, IPI00475639
GOTERM_BP_FAT	GO:0050878~regulation of body fluid levels	5	3.20513	IPI00325146, IPI00231058, IPI00205389, IPI00202651, IPI00471889
GOTERM_BP_FAT	GO:0010769~regulation of cell morphogenesis involved in differentiation	5	3.20513	IPI00231302, IPI00372009, IPI00325609, IPI00196994, IPI00870112
GOTERM_BP_FAT	GO:0010975~regulation of neuron projection development	5	3.20513	IPI00231302, IPI00372009, IPI00325609, IPI00196994, IPI00870112
UP_SEQ_FEATURE	repeat:LRR 5	5	3.20513	IPI00191090, IPI00206403, IPI00190287, IPI00199861, IPI00201074
GOTERM_BP_FAT	GO:0009743~response to carbohydrate stimulus	5	3.20513	IPI00372009, IPI00372839, IPI00765205, IPI00565677, IPI00285606, IPI00197711
UP_SEQ_FEATURE	repeat:LRR 6	5	3.20513	IPI00191090, IPI00206403, IPI00190287, IPI00199861, IPI00201074
UP_SEQ_FEATURE	repeat:3	5	3.20513	IPI00188524, IPI00190701, IPI00365286, IPI00328033, IPI00198118
GOTERM_CC_FAT	GO:0044448~cell cortex part	5	3.20513	IPI00209258, IPI00209113, IPI00189819, IPI00373419, IPI00213463
GOTERM_MF_FAT	GO:0047485~protein N-terminus binding	5	3.20513	IPI00209258, IPI00197888, IPI00197362, IPI00199861, IPI00213463
UP_SEQ_FEATURE	repeat:LRR 7	5	3.20513	IPI00191090, IPI00206403, IPI00190287, IPI00199861, IPI00201074
GOTERM_MF_FAT	GO:0008201~heparin binding	5	3.20513	IPI00190088, IPI00201608, IPI00190701, IPI00200757, IPI00190287
GOTERM_BP_FAT	GO:0050770~regulation of axonogenesis	5	3.20513	IPI00231302, IPI00372009, IPI00325609, IPI00196994, IPI00870112
SP_PIR_KEYWORDS	polymorphism	5	3.20513	IPI00191737, IPI00205036, IPI00200593, IPI00230897, IPI00194097
SMART	SM00013:LRRNT	5	3.20513	IPI00191090, IPI00206403, IPI00365784, IPI00190287, IPI00199861
GOTERM_CC_FAT	GO:0005788~endoplasmic reticulum lumen	5	3.20513	IPI00365985, IPI00191728, IPI00324741, IPI00929924, IPI00204703
GOTERM_BP_FAT	GO:0010639~negative regulation of organelle organization	5	3.20513	IPI00209258, IPI00372009, IPI00197888, IPI00363974, IPI00198118
INTERPRO	IPR000372:Leucine-rich repeat, cysteine-rich flanking region, N-terminal	5	3.20513	IPI00191090, IPI00206403, IPI00365784, IPI00190287, IPI00199861
UP_SEQ_FEATURE	domain:EF-hand 3	5	3.20513	IPI00209258, IPI00190606, IPI00213536, IPI00231787, IPI00197362
GOTERM_BP_FAT	GO:0007015~actin filament organization	5	3.20513	IPI00189813, IPI00200594, IPI00231358, IPI00363974, IPI00213463
GOTERM_BP_FAT	GO:0007160~cell-matrix adhesion	5	3.20513	IPI00781480, IPI00231136, IPI00366944, IPI00372786, IPI00200757
UP_SEQ_FEATURE	repeat:LRR 8	5	3.20513	IPI00191090, IPI00206403, IPI00190287, IPI00199861, IPI00201074
UP_SEQ_FEATURE	repeat:LRR 9	5	3.20513	IPI00191090, IPI00206403, IPI00190287, IPI00199861, IPI00201074
UP_SEQ_FEATURE	repeat:LRR 10	5	3.20513	IPI00191090, IPI00206403, IPI00190287, IPI00199861, IPI00201074
GOTERM_BP_FAT	GO:0032271~regulation of protein polymerization	5	3.20513	IPI00209258, IPI00372009, IPI00200594, IPI00197888, IPI00363974
SP_PIR_KEYWORDS	muscle protein	5	3.20513	IPI00189813, IPI00388776, IPI00190606, IPI00197888, IPI00554308, IPI00231787
GOTERM_CC_FAT	GO:0030863~cortical cytoskeleton	5	3.20513	IPI00209258, IPI00209113, IPI00189819, IPI00373419, IPI00213463
UP_SEQ_FEATURE	repeat:LRR 11	5	3.20513	IPI00191090, IPI00206403, IPI00190287, IPI00199861, IPI00201074
SP_PIR_KEYWORDS	EF hand	5	3.20513	IPI00209258, IPI00213536, IPI00231787, IPI00197362, IPI00213463
SP_PIR_KEYWORDS	glycolysis	5	3.20513	IPI00464815, IPI00231783, IPI00231631, IPI00231767, IPI00197711
GOTERM_BP_FAT	GO:0051494~negative regulation of cytoskeleton organization	5	3.20513	IPI00209258, IPI00372009, IPI00197888, IPI00363974, IPI00198118
INTERPRO	IPR008160:Collagen triple helix repeat	5	3.20513	IPI00201608, IPI00366944, IPI00188909, IPI00188921, IPI00205809
UP_SEQ_FEATURE	repeat:LRR 12	5	3.20513	IPI00191090, IPI00206403, IPI00190287, IPI00199861, IPI00201074
GOTERM_CC_FAT	GO:0042641~actomyosin	5	3.20513	IPI00373752, IPI00189813, IPI00209113, IPI00365286, IPI00213463
GOTERM_BP_FAT	GO:0043244~regulation of protein complex disassembly	5	3.20513	IPI00209258, IPI00372009, IPI00197888, IPI00363974, IPI00198118
GOTERM_CC_FAT	GO:0032432~actin filament bundle	5	3.20513	IPI00373752, IPI00189813, IPI00209113, IPI00365286, IPI00213463
GOTERM_BP_FAT	GO:0006953~acute-phase response	5	3.20513	IPI00212666, IPI00475946, IPI00324019, IPI00196656, IPI00200757, IPI00327469
GOTERM_CC_FAT	GO:0001725~stress fiber	5	3.20513	IPI00373752, IPI00189813, IPI00209113, IPI00365286, IPI00213463
GOTERM_BP_FAT	GO:0043242~negative regulation of protein complex disassembly	5	3.20513	IPI00209258, IPI00372009, IPI00197888, IPI00363974, IPI00198118
GOTERM_BP_FAT	GO:0045103~intermediate filament-based process	5	3.20513	IPI00188524, IPI00231302, IPI00326582, IPI00325609, IPI00230941
GOTERM_BP_FAT	GO:0034329~cell junction assembly	5	3.20513	IPI00781480, IPI00187902, IPI00363849, IPI00365286, IPI00200757
GOTERM_MF_FAT	GO:0005200~structural constituent of cytoskeleton	5	3.20513	IPI00231302, IPI00362160, IPI00197579, IPI00230941, IPI00373419
GOTERM_BP_FAT	GO:0018149~peptide cross-linking	5	3.20513	IPI00366944, IPI00191090, IPI00200757, IPI00199861, IPI00231615
PIR_SUPERFAMILY	PIRSF002306:tubulin	5	3.20513	IPI00339167, IPI00189795, IPI00362160, IPI00197579, IPI00400573, IPI00475639
GOTERM_MF_FAT	GO:0043499~eukaryotic cell surface binding	5	3.20513	IPI00396910, IPI00551812, IPI00205389, IPI00202651, IPI00471889
INTERPRO	IPR000217:Tubulin	5	3.20513	IPI00339167, IPI00189795, IPI00362160, IPI00197579, IPI00400573, IPI00475639
INTERPRO	IPR003008:Tubulin/FtsZ, GTPase domain	5	3.20513	IPI00339167, IPI00189795, IPI00362160, IPI00197579, IPI00400573, IPI00475639
INTERPRO	IPR018316:Tubulin/FtsZ, 2-layer sandwich domain	5	3.20513	IPI00339167, IPI00189795, IPI00362160, IPI00197579, IPI00400573, IPI00475639
INTERPRO	IPR017975:Tubulin, conserved site	5	3.20513	IPI00339167, IPI00189795, IPI00362160, IPI00197579, IPI00400573, IPI00475639
SMART	SM00038:COLFI	5	3.20513	IPI00201608, IPI00366944, IPI00188909, IPI00188921, IPI00205809
INTERPRO	IPR000885:Fibrillar collagen, C-terminal	5	3.20513	IPI00201608, IPI00366944, IPI00188909, IPI00188921, IPI00205809
UP_SEQ_FEATURE	domain:Fibrillar collagen NC1	5	3.20513	IPI00201608, IPI00366944, IPI00188909, IPI00188921, IPI00205809
SP_PIR_KEYWORDS	Chaperone	4	2.5641	IPI00365985, IPI00210566, IPI00191728, IPI00204703
UP_SEQ_FEATURE	compositionally biased region:Glu-rich	4	2.5641	IPI00365985, IPI00781480, IPI00205274, IPI00372009
SP_PIR_KEYWORDS	calmodulin-binding	4	2.5641	IPI00209258, IPI00209113, IPI00359416, IPI00388776, IPI00554308
GOTERM_MF_FAT	GO:0005516~calmodulin binding	4	2.5641	IPI00209258, IPI00209113, IPI00359416, IPI00388776, IPI00554308
GOTERM_BP_FAT	GO:0003012~muscle system process	4	2.5641	IPI00189813, IPI00190606, IPI00197888, IPI00231787
UP_SEQ_FEATURE	calcium-binding region:1	4	2.5641	IPI00209258, IPI00213536, IPI00197362, IPI00213463
INTERPRO	IPR018248:EF hand	4	2.5641	IPI00209258, IPI00231787, IPI00197362, IPI00213463
KEGG_PATHWAY	rno04520:Adherens junction	4	2.5641	IPI00189819, IPI00365286, IPI00285606, IPI00213463
SP_PIR_KEYWORDS	motor protein	4	2.5641	IPI00209113, IPI00388776, IPI00190606, IPI00554308, IPI00231787
GOTERM_BP_FAT	GO:0019748~secondary metabolic process	4	2.5641	IPI00197696, IPI00231783, IPI00231767, IPI00197711
GOTERM_CC_FAT	GO:0030017~sarcomere	4	2.5641	IPI00189813, IPI00209258, IPI00197888, IPI00929924
SP_PIR_KEYWORDS	Isomerase	4	2.5641	IPI00387771, IPI00393584, IPI00231767, IPI00324741
UP_SEQ_FEATURE	compositionally biased region:Gly-rich	4	2.5641	IPI00200594, IPI00390975, IPI00421857, IPI00551558
UP_SEQ_FEATURE	calcium-binding region:2	4	2.5641	IPI00209258, IPI00213536, IPI00197362, IPI00213463
GOTERM_BP_FAT	GO:0044270~nitrogen compound catabolic process	4	2.5641	IPI00396910, IPI00199394, IPI00551812, IPI00231058
GOTERM_BP_FAT	GO:0009612~response to mechanical stimulus	4	2.5641	IPI00189813, IPI00372009, IPI00188909, IPI00199861
GOTERM_MF_FAT	GO:0051082~unfolded protein binding	4	2.5641	IPI00365985, IPI00210566, IPI00191728, IPI00204703
UP_SEQ_FEATURE	repeat:4	4	2.5641	IPI00188524, IPI00190701, IPI00328033, IPI00198118
GOTERM_BP_FAT	GO:0009746~response to hexose stimulus	4	2.5641	IPI00372839, IPI00765205, IPI00565677, IPI00285606, IPI00197711
GOTERM_BP_FAT	GO:0034284~response to monosaccharide stimulus	4	2.5641	IPI00372839, IPI00765205, IPI00565677, IPI00285606, IPI00197711
GOTERM_CC_FAT	GO:0016459~myosin complex	4	2.5641	IPI00209113, IPI00388776, IPI00190606, IPI00554308, IPI00231787
KEGG_PATHWAY	rno05014:Amyotrophic lateral sclerosis (ALS)	4	2.5641	IPI00188524, IPI00231302, IPI00326582, IPI00325609
GOTERM_BP_FAT	GO:0051216~cartilage development	4	2.5641	IPI00188622, IPI00188909, IPI00205809, IPI00231489
GOTERM_BP_FAT	GO:0009749~response to glucose stimulus	4	2.5641	IPI00372839, IPI00765205, IPI00565677, IPI00285606, IPI00197711
UP_SEQ_FEATURE	compositionally biased region:Cys-rich	4	2.5641	IPI00191090, IPI00206403, IPI00190287, IPI00199861
GOTERM_BP_FAT	GO:0007599~hemostasis	4	2.5641	IPI00231058, IPI00205389, IPI00202651, IPI00471889
SP_PIR_KEYWORDS	protease inhibitor	4	2.5641	IPI00212666, IPI00324019, IPI00200593, IPI00326140
GOTERM_BP_FAT	GO:0034656~nucleobase, nucleoside and nucleotide catabolic process	4	2.5641	IPI00396910, IPI00199394, IPI00551812, IPI00231058
GOTERM_BP_FAT	GO:0034655~nucleobase, nucleoside, nucleotide and nucleic acid catabolic process	4	2.5641	IPI00396910, IPI00199394, IPI00551812, IPI00231058
GOTERM_BP_FAT	GO:0032970~regulation of actin filament-based process	4	2.5641	IPI00209258, IPI00200594, IPI00197888, IPI00363974
GOTERM_BP_FAT	GO:0050817~coagulation	4	2.5641	IPI00231058, IPI00205389, IPI00202651, IPI00471889
GOTERM_BP_FAT	GO:0007596~blood coagulation	4	2.5641	IPI00231058, IPI00205389, IPI00202651, IPI00471889
GOTERM_BP_FAT	GO:0032956~regulation of actin cytoskeleton organization	4	2.5641	IPI00209258, IPI00200594, IPI00197888, IPI00363974
GOTERM_BP_FAT	GO:0051592~response to calcium ion	4	2.5641	IPI00189819, IPI00205389, IPI00202651, IPI00197362
GOTERM_BP_FAT	GO:0031346~positive regulation of cell projection organization	4	2.5641	IPI00231302, IPI00372009, IPI00196994, IPI00285606
GOTERM_BP_FAT	GO:0009166~nucleotide catabolic process	4	2.5641	IPI00396910, IPI00199394, IPI00551812, IPI00231058
UP_SEQ_FEATURE	repeat:5	4	2.5641	IPI00188524, IPI00190701, IPI00328033, IPI00198118
GOTERM_BP_FAT	GO:0043603~cellular amide metabolic process	4	2.5641	IPI00197696, IPI00231783, IPI00231767, IPI00197711
SP_PIR_KEYWORDS	acetylated amino end	4	2.5641	IPI00421888, IPI00189813, IPI00197362, IPI00231615
GOTERM_BP_FAT	GO:0006733~oxidoreduction coenzyme metabolic process	4	2.5641	IPI00197696, IPI00231783, IPI00231767, IPI00197711
UP_SEQ_FEATURE	repeat:6	4	2.5641	IPI00188524, IPI00190701, IPI00328033, IPI00198118
KEGG_PATHWAY	rno00620:Pyruvate metabolism	4	2.5641	IPI00197696, IPI00231783, IPI00231737, IPI00197711
UP_SEQ_FEATURE	short sequence motif:Prevents secretion from ER	4	2.5641	IPI00365985, IPI00191728, IPI00324741, IPI00204703
SP_PIR_KEYWORDS	Pyrrolidone carboxylic acid	4	2.5641	IPI00206403, IPI00188909, IPI00188921, IPI00200757
GOTERM_BP_FAT	GO:0008064~regulation of actin polymerization or depolymerization	4	2.5641	IPI00209258, IPI00200594, IPI00197888, IPI00363974
GOTERM_BP_FAT	GO:0030832~regulation of actin filament length	4	2.5641	IPI00209258, IPI00200594, IPI00197888, IPI00363974
GOTERM_MF_FAT	GO:0030674~protein binding, bridging	4	2.5641	IPI00188921, IPI00205389, IPI00202651, IPI00231615
GOTERM_BP_FAT	GO:0009820~alkaloid metabolic process	4	2.5641	IPI00197696, IPI00231783, IPI00231767, IPI00197711
GOTERM_BP_FAT	GO:0019362~pyridine nucleotide metabolic process	4	2.5641	IPI00197696, IPI00231783, IPI00231767, IPI00197711
SP_PIR_KEYWORDS	Serine protease inhibitor	4	2.5641	IPI00212666, IPI00324019, IPI00200593, IPI00326140
GOTERM_MF_FAT	GO:0051015~actin filament binding	4	2.5641	IPI00325146, IPI00209113, IPI00197888, IPI00213463
GOTERM_BP_FAT	GO:0006769~nicotinamide metabolic process	4	2.5641	IPI00197696, IPI00231783, IPI00231767, IPI00197711
GOTERM_BP_FAT	GO:0046496~nicotinamide nucleotide metabolic process	4	2.5641	IPI00197696, IPI00231783, IPI00231767, IPI00197711
UP_SEQ_FEATURE	repeat:7	4	2.5641	IPI00188524, IPI00190701, IPI00328033, IPI00198118
GOTERM_BP_FAT	GO:0030833~regulation of actin filament polymerization	4	2.5641	IPI00209258, IPI00200594, IPI00197888, IPI00363974
UP_SEQ_FEATURE	repeat:8	4	2.5641	IPI00188524, IPI00190701, IPI00328033, IPI00198118
SP_PIR_KEYWORDS	myosin	4	2.5641	IPI00209113, IPI00388776, IPI00190606, IPI00554308, IPI00231787
GOTERM_BP_FAT	GO:0030705~cytoskeleton-dependent intracellular transport	4	2.5641	IPI00209113, IPI00231302, IPI00325609, IPI00197888
GOTERM_BP_FAT	GO:0043588~skin development	4	2.5641	IPI00201608, IPI00366944, IPI00188909, IPI00188921
SP_PIR_KEYWORDS	sulfation	4	2.5641	IPI00201608, IPI00231136, IPI00206403, IPI00200757
GOTERM_BP_FAT	GO:0044236~multicellular organismal metabolic process	4	2.5641	IPI00201608, IPI00366944, IPI00188909, IPI00204703
GOTERM_MF_FAT	GO:0050840~extracellular matrix binding	4	2.5641	IPI00231136, IPI00191090, IPI00200594, IPI00199861
SP_PIR_KEYWORDS	acute phase	4	2.5641	IPI00212666, IPI00195516, IPI00324019, IPI00200757
GOTERM_BP_FAT	GO:0031333~negative regulation of protein complex assembly	4	2.5641	IPI00209258, IPI00197888, IPI00285606, IPI00363974
GOTERM_BP_FAT	GO:0045216~cell-cell junction organization	4	2.5641	IPI00187902, IPI00326923, IPI00365286, IPI00285606
GOTERM_BP_FAT	GO:0044259~multicellular organismal macromolecule metabolic process	4	2.5641	IPI00201608, IPI00366944, IPI00188909, IPI00204703
GOTERM_BP_FAT	GO:0032963~collagen metabolic process	4	2.5641	IPI00201608, IPI00366944, IPI00188909, IPI00204703
GOTERM_BP_FAT	GO:0045104~intermediate filament cytoskeleton organization	4	2.5641	IPI00188524, IPI00231302, IPI00326582, IPI00325609
GOTERM_MF_FAT	GO:0005544~calcium-dependent phospholipid binding	4	2.5641	IPI00421888, IPI00325146, IPI00231615, IPI00471889
SP_PIR_KEYWORDS	calcium/phospholipid-binding	4	2.5641	IPI00421888, IPI00325146, IPI00231615, IPI00471889
UP_SEQ_FEATURE	region of interest:Linker 2	4	2.5641	IPI00231302, IPI00326582, IPI00325609, IPI00201060
SP_PIR_KEYWORDS	annexin	4	2.5641	IPI00421888, IPI00325146, IPI00231615, IPI00471889
SMART	SM00335:ANX	4	2.5641	IPI00421888, IPI00325146, IPI00231615, IPI00471889
GOTERM_CC_FAT	GO:0060053~neurofilament cytoskeleton	4	2.5641	IPI00188524, IPI00231302, IPI00326582, IPI00325609
INTERPRO	IPR018252:Annexin repeat, conserved site	4	2.5641	IPI00421888, IPI00325146, IPI00231615, IPI00471889
INTERPRO	IPR018502:Annexin repeat	4	2.5641	IPI00421888, IPI00325146, IPI00231615, IPI00471889
INTERPRO	IPR001464:Annexin	4	2.5641	IPI00421888, IPI00325146, IPI00231615, IPI00471889
UP_SEQ_FEATURE	repeat:Annexin 3	4	2.5641	IPI00421888, IPI00325146, IPI00231615, IPI00471889
UP_SEQ_FEATURE	repeat:Annexin 4	4	2.5641	IPI00421888, IPI00325146, IPI00231615, IPI00471889
UP_SEQ_FEATURE	repeat:Annexin 1	4	2.5641	IPI00421888, IPI00325146, IPI00231615, IPI00471889
UP_SEQ_FEATURE	repeat:Annexin 2	4	2.5641	IPI00421888, IPI00325146, IPI00231615, IPI00471889
UP_SEQ_FEATURE	region of interest:Triple-helical region	4	2.5641	IPI00201608, IPI00366944, IPI00188909, IPI00205809
INTERPRO	IPR013838:Beta tubulin, autoregulation binding site	4	2.5641	IPI00362160, IPI00197579, IPI00400573, IPI00475639
INTERPRO	IPR006821:Intermediate filament, DNA-binding region	4	2.5641	IPI00231302, IPI00326582, IPI00325609, IPI00230941
SP_PIR_KEYWORDS	trimer	4	2.5641	IPI00366944, IPI00188909, IPI00188921, IPI00205809
GOTERM_CC_FAT	GO:0005883~neurofilament	4	2.5641	IPI00188524, IPI00231302, IPI00326582, IPI00325609
UP_SEQ_FEATURE	propeptide:N-terminal propeptide	4	2.5641	IPI00366944, IPI00188909, IPI00188921, IPI00205809
INTERPRO	IPR002453:Beta tubulin	4	2.5641	IPI00362160, IPI00197579, IPI00400573, IPI00475639
PIR_SUPERFAMILY	PIRSF002255:collagen alpha 1(I) chain	4	2.5641	IPI00366944, IPI00188909, IPI00188921, IPI00205809
SP_PIR_KEYWORDS	triple helix	4	2.5641	IPI00366944, IPI00188909, IPI00188921, IPI00205809
GOTERM_BP_FAT	GO:0032964~collagen biosynthetic process	4	2.5641	IPI00201608, IPI00366944, IPI00188909, IPI00204703
UP_SEQ_FEATURE	binding site:NAD	3	1.92308	IPI00197696, IPI00231783, IPI00197711
SMART	SM00327:VWA	3	1.92308	IPI00471665, IPI00372839, IPI00188338
GOTERM_BP_FAT	GO:0045834~positive regulation of lipid metabolic process	3	1.92308	IPI00190701, IPI00285606, IPI00231615
SP_PIR_KEYWORDS	heparin-binding	3	1.92308	IPI00201608, IPI00190701, IPI00200757
GOTERM_BP_FAT	GO:0042246~tissue regeneration	3	1.92308	IPI00231631, IPI00202651, IPI00363974
GOTERM_BP_FAT	GO:0030203~glycosaminoglycan metabolic process	3	1.92308	IPI00191090, IPI00188338, IPI00199861
INTERPRO	IPR002035:von Willebrand factor, type A	3	1.92308	IPI00471665, IPI00372839, IPI00188338
UP_SEQ_FEATURE	short sequence motif:Cell attachment site	3	1.92308	IPI00188909, IPI00188921, IPI00200757
GOTERM_BP_FAT	GO:0006195~purine nucleotide catabolic process	3	1.92308	IPI00396910, IPI00551812, IPI00231058
GOTERM_BP_FAT	GO:0006090~pyruvate metabolic process	3	1.92308	IPI00231783, IPI00231767, IPI00197711
SP_PIR_KEYWORDS	proteoglycan	3	1.92308	IPI00191090, IPI00206403, IPI00199861
GOTERM_BP_FAT	GO:0010810~regulation of cell-substrate adhesion	3	1.92308	IPI00231136, IPI00188909, IPI00191720
GOTERM_CC_FAT	GO:0005913~cell-cell adherens junction	3	1.92308	IPI00209258, IPI00209113, IPI00365286
SMART	SM00093:SERPIN	3	1.92308	IPI00324019, IPI00200593, IPI00204703
PIR_SUPERFAMILY	PIRSF001630:serpin	3	1.92308	IPI00324019, IPI00200593, IPI00204703
INTERPRO	IPR000215:Protease inhibitor I4, serpin	3	1.92308	IPI00324019, IPI00200593, IPI00204703
SMART	SM00033:CH	3	1.92308	IPI00555171, IPI00373419, IPI00213463
GOTERM_BP_FAT	GO:0045807~positive regulation of endocytosis	3	1.92308	IPI00191728, IPI00327469, IPI00213463
GOTERM_BP_FAT	GO:0008360~regulation of cell shape	3	1.92308	IPI00781480, IPI00209113, IPI00200757
GOTERM_BP_FAT	GO:0048678~response to axon injury	3	1.92308	IPI00231302, IPI00372009, IPI00190701
INTERPRO	IPR001715:Calponin-like actin-binding	3	1.92308	IPI00555171, IPI00373419, IPI00213463
GOTERM_BP_FAT	GO:0010927~cellular component assembly involved in morphogenesis	3	1.92308	IPI00187902, IPI00189813, IPI00231787
INTERPRO	IPR002957:Keratin, type I	3	1.92308	IPI00326582, IPI00390975, IPI00325609
GOTERM_BP_FAT	GO:0050818~regulation of coagulation	3	1.92308	IPI00325146, IPI00190701, IPI00471889
GOTERM_BP_FAT	GO:0050772~positive regulation of axonogenesis	3	1.92308	IPI00231302, IPI00372009, IPI00196994
SP_PIR_KEYWORDS	blood coagulation	3	1.92308	IPI00205389, IPI00202651, IPI00471889
GOTERM_BP_FAT	GO:0006029~proteoglycan metabolic process	3	1.92308	IPI00191090, IPI00205809, IPI00199861
GOTERM_MF_FAT	GO:0019825~oxygen binding	3	1.92308	IPI00191737, IPI00205036, IPI00230897
GOTERM_BP_FAT	GO:0060349~bone morphogenesis	3	1.92308	IPI00188909, IPI00205809, IPI00231489
UP_SEQ_FEATURE	repeat:9	3	1.92308	IPI00188524, IPI00328033, IPI00198118
UP_SEQ_FEATURE	repeat:10	3	1.92308	IPI00188524, IPI00328033, IPI00198118
GOTERM_BP_FAT	GO:0019674~NAD metabolic process	3	1.92308	IPI00197696, IPI00231783, IPI00197711
INTERPRO	IPR000886:Endoplasmic reticulum, targeting sequence	3	1.92308	IPI00365985, IPI00191728, IPI00204703
GOTERM_BP_FAT	GO:0009261~ribonucleotide catabolic process	3	1.92308	IPI00396910, IPI00551812, IPI00231058
GOTERM_BP_FAT	GO:0007266~Rho protein signal transduction	3	1.92308	IPI00190701, IPI00188921, IPI00196994
UP_SEQ_FEATURE	site:Stutter	3	1.92308	IPI00201060, IPI00421857, IPI00551558
GOTERM_BP_FAT	GO:0009154~purine ribonucleotide catabolic process	3	1.92308	IPI00396910, IPI00551812, IPI00231058
GOTERM_BP_FAT	GO:0007051~spindle organization	3	1.92308	IPI00209113, IPI00362160, IPI00197579
SMART	SM00150:SPEC	3	1.92308	IPI00209258, IPI00373419, IPI00213463
UP_SEQ_FEATURE	repeat:11	3	1.92308	IPI00188524, IPI00328033, IPI00198118
GOTERM_BP_FAT	GO:0060047~heart contraction	3	1.92308	IPI00190606, IPI00197888, IPI00231787
GOTERM_BP_FAT	GO:0003015~heart process	3	1.92308	IPI00190606, IPI00197888, IPI00231787
GOTERM_MF_FAT	GO:0005518~collagen binding	3	1.92308	IPI00206403, IPI00199861, IPI00204703
INTERPRO	IPR018159:Spectrin/alpha-actinin	3	1.92308	IPI00209258, IPI00373419, IPI00213463
GOTERM_BP_FAT	GO:0031102~neuron projection regeneration	3	1.92308	IPI00231302, IPI00372009, IPI00190701
GOTERM_BP_FAT	GO:0002062~chondrocyte differentiation	3	1.92308	IPI00188622, IPI00205809, IPI00231489
GOTERM_BP_FAT	GO:0030168~platelet activation	3	1.92308	IPI00231058, IPI00205389, IPI00202651
SP_PIR_KEYWORDS	phospholipid binding	3	1.92308	IPI00421888, IPI00231615, IPI00471889
GOTERM_BP_FAT	GO:0050819~negative regulation of coagulation	3	1.92308	IPI00325146, IPI00190701, IPI00471889
GOTERM_BP_FAT	GO:0060350~endochondral bone morphogenesis	3	1.92308	IPI00188909, IPI00205809, IPI00231489
GOTERM_CC_FAT	GO:0005605~basal lamina	3	1.92308	IPI00363849, IPI00365542, IPI00231058
GOTERM_BP_FAT	GO:0032272~negative regulation of protein polymerization	3	1.92308	IPI00209258, IPI00197888, IPI00363974
GOTERM_BP_FAT	GO:0007044~cell-substrate junction assembly	3	1.92308	IPI00781480, IPI00363849, IPI00200757
GOTERM_BP_FAT	GO:0031103~axon regeneration	3	1.92308	IPI00231302, IPI00372009, IPI00190701
INTERPRO	IPR002017:Spectrin repeat	3	1.92308	IPI00209258, IPI00373419, IPI00213463
GOTERM_BP_FAT	GO:0009132~nucleoside diphosphate metabolic process	3	1.92308	IPI00396910, IPI00551812, IPI00231058
GOTERM_BP_FAT	GO:0030834~regulation of actin filament depolymerization	3	1.92308	IPI00209258, IPI00197888, IPI00363974
SP_PIR_KEYWORDS	s-nitrosylation	3	1.92308	IPI00339167, IPI00189795, IPI00197579, IPI00870112
SP_PIR_KEYWORDS	actin binding	3	1.92308	IPI00209258, IPI00388776, IPI00554308, IPI00194097
GOTERM_BP_FAT	GO:0030837~negative regulation of actin filament polymerization	3	1.92308	IPI00209258, IPI00197888, IPI00363974
GOTERM_BP_FAT	GO:0030835~negative regulation of actin filament depolymerization	3	1.92308	IPI00209258, IPI00197888, IPI00363974
GOTERM_BP_FAT	GO:0045109~intermediate filament organization	3	1.92308	IPI00188524, IPI00231302, IPI00325609
GOTERM_BP_FAT	GO:0051693~actin filament capping	3	1.92308	IPI00209258, IPI00197888, IPI00363974
PIR_SUPERFAMILY	PIRSF000102:Lac_mal_DH	3	1.92308	IPI00197696, IPI00231783, IPI00197711
PIR_SUPERFAMILY	PIRSF002359:annexin I	3	1.92308	IPI00325146, IPI00231615, IPI00471889
GOTERM_BP_FAT	GO:0009185~ribonucleoside diphosphate metabolic process	3	1.92308	IPI00396910, IPI00551812, IPI00231058
GOTERM_BP_FAT	GO:0060052~neurofilament cytoskeleton organization	3	1.92308	IPI00188524, IPI00231302, IPI00325609
UP_SEQ_FEATURE	glycosylation site:O-linked (Gal...)	3	1.92308	IPI00366944, IPI00188909, IPI00205809
GOTERM_BP_FAT	GO:0009179~purine ribonucleoside diphosphate metabolic process	3	1.92308	IPI00396910, IPI00551812, IPI00231058
GOTERM_BP_FAT	GO:0009135~purine nucleoside diphosphate metabolic process	3	1.92308	IPI00396910, IPI00551812, IPI00231058
GOTERM_BP_FAT	GO:0014012~axon regeneration in the peripheral nervous system	3	1.92308	IPI00231302, IPI00372009, IPI00190701
GOTERM_MF_FAT	GO:0042287~MHC protein binding	3	1.92308	IPI00396910, IPI00197579, IPI00551812
UP_SEQ_FEATURE	propeptide:C-terminal propeptide	3	1.92308	IPI00366944, IPI00188909, IPI00188921
GOTERM_MF_FAT	GO:0048407~platelet-derived growth factor binding	3	1.92308	IPI00366944, IPI00188909, IPI00205809
INTERPRO	IPR015955:Lactate dehydrogenase/glycoside hydrolase, family 4, C-terminal	3	1.92308	IPI00197696, IPI00231783, IPI00197711
INTERPRO	IPR001557:L-lactate/malate dehydrogenase	3	1.92308	IPI00197696, IPI00231783, IPI00197711
INTERPRO	IPR001236:Lactate/malate dehydrogenase	3	1.92308	IPI00197696, IPI00231783, IPI00197711
SP_PIR_KEYWORDS	muscle contraction	3	1.92308	IPI00189813, IPI00388776, IPI00554308, IPI00231787
SP_PIR_KEYWORDS	basement membrane	3	1.92308	IPI00231136, IPI00325146, IPI00471665
GOTERM_BP_FAT	GO:0034446~substrate adhesion-dependent cell spreading	3	1.92308	IPI00363849, IPI00365542, IPI00200757
SMART	SM00103:ALBUMIN	3	1.92308	IPI00191737, IPI00207668, IPI00194097
GOTERM_MF_FAT	GO:0042288~MHC class I protein binding	3	1.92308	IPI00396910, IPI00197579, IPI00551812
INTERPRO	IPR014760:Serum albumin, N-terminal	3	1.92308	IPI00191737, IPI00207668, IPI00194097
INTERPRO	IPR000264:Serum albumin	3	1.92308	IPI00191737, IPI00207668, IPI00194097
UP_SEQ_FEATURE	domain:Albumin 1	3	1.92308	IPI00191737, IPI00207668, IPI00194097
UP_SEQ_FEATURE	domain:Albumin 2	3	1.92308	IPI00191737, IPI00207668, IPI00194097
UP_SEQ_FEATURE	domain:Albumin 3	3	1.92308	IPI00191737, IPI00207668, IPI00194097
GOTERM_BP_FAT	GO:0060351~cartilage development involved in endochondral bone morphogenesis	3	1.92308	IPI00188909, IPI00205809, IPI00231489
PIR_SUPERFAMILY	PIRSF002490:SLRP_I	3	1.92308	IPI00191090, IPI00365784, IPI00199861
SP_PIR_KEYWORDS	collagen binding	3	1.92308	IPI00231136, IPI00199861, IPI00204703
SP_PIR_KEYWORDS	endonexin fold	3	1.92308	IPI00421888, IPI00231615, IPI00471889
GOTERM_CC_FAT	GO:0005577~fibrinogen complex	3	1.92308	IPI00200757, IPI00205389, IPI00202651
GOTERM_BP_FAT	GO:0045110~intermediate filament bundle assembly	3	1.92308	IPI00188524, IPI00231302, IPI00325609
INTERPRO	IPR016352:Small leucine-rich proteoglycan, class I, decorin/asporin/byglycan	3	1.92308	IPI00191090, IPI00365784, IPI00199861
INTERPRO	IPR019742:Alpha-2-macroglobulin, conserved site	2	1.28205	IPI00212666, IPI00326140
INTERPRO	IPR004001:Actin, conserved site	2	1.28205	IPI00189813, IPI00189819
SP_PIR_KEYWORDS	methylated amino acid	2	1.28205	IPI00189813, IPI00197362
SP_PIR_KEYWORDS	actin capping	2	1.28205	IPI00209258, IPI00363974
SP_PIR_KEYWORDS	serine proteinase inhibitor	2	1.28205	IPI00324019, IPI00200593
UP_SEQ_FEATURE	domain:PPIase cyclophilin-type	2	1.28205	IPI00387771, IPI00393584
UP_SEQ_FEATURE	metal ion-binding site:Iron (heme distal ligand)	2	1.28205	IPI00205036, IPI00230897
UP_SEQ_FEATURE	glycosylation site:O-linked (Xyl...) (glycosaminoglycan)	2	1.28205	IPI00191090, IPI00199861
UP_SEQ_FEATURE	repeat:20	2	1.28205	IPI00188524, IPI00328033
GOTERM_CC_FAT	GO:0005833~hemoglobin complex	2	1.28205	IPI00205036, IPI00230897
GOTERM_BP_FAT	GO:0006599~phosphagen metabolic process	2	1.28205	IPI00470288, IPI00211053
GOTERM_BP_FAT	GO:0007043~cell-cell junction assembly	2	1.28205	IPI00187902, IPI00365286
INTERPRO	IPR009048:Alpha-macroglobulin, receptor-binding	2	1.28205	IPI00212666, IPI00326140
INTERPRO	IPR002890:Alpha-2-macroglobulin, N-terminal	2	1.28205	IPI00212666, IPI00326140
INTERPRO	IPR011625:Alpha-2-macroglobulin, N-terminal 2	2	1.28205	IPI00212666, IPI00326140
INTERPRO	IPR019565:Alpha-2-macroglobulin, thiol-ester bond-forming	2	1.28205	IPI00212666, IPI00326140
INTERPRO	IPR011626:A-macroglobulin complement component	2	1.28205	IPI00212666, IPI00326140
INTERPRO	IPR001599:Alpha-2-macroglobulin	2	1.28205	IPI00212666, IPI00326140
INTERPRO	IPR004009:Myosin, N-terminal, SH3-like	2	1.28205	IPI00209113, IPI00388776, IPI00554308
GOTERM_MF_FAT	GO:0055102~lipase inhibitor activity	2	1.28205	IPI00325146, IPI00231615
UP_SEQ_FEATURE	repeat:22	2	1.28205	IPI00188524, IPI00328033
UP_SEQ_FEATURE	repeat:Spectrin 3	2	1.28205	IPI00209258, IPI00213463
UP_SEQ_FEATURE	repeat:Spectrin 4	2	1.28205	IPI00209258, IPI00213463
UP_SEQ_FEATURE	cross-link:Isoglutamyl cysteine thioester (Cys-Gln)	2	1.28205	IPI00212666, IPI00326140
GOTERM_BP_FAT	GO:0006600~creatine metabolic process	2	1.28205	IPI00470288, IPI00211053
SP_PIR_KEYWORDS	thioester bond	2	1.28205	IPI00212666, IPI00326140
PIR_SUPERFAMILY	PIRSF002583:Hsp90	2	1.28205	IPI00365985, IPI00210566
PIR_SUPERFAMILY	PIRSF005438:class II small leucine-rich proteoglycan	2	1.28205	IPI00206403, IPI00190287
UP_SEQ_FEATURE	region of interest:RCL	2	1.28205	IPI00324019, IPI00200593
UP_SEQ_FEATURE	domain:Cystatin 2	2	1.28205	IPI00212708, IPI00327469
UP_SEQ_FEATURE	region of interest:Coil 2B	2	1.28205	IPI00231302, IPI00325609
UP_SEQ_FEATURE	domain:Cystatin 1	2	1.28205	IPI00212708, IPI00327469
UP_SEQ_FEATURE	region of interest:Coil 2A	2	1.28205	IPI00231302, IPI00325609
GOTERM_BP_FAT	GO:0009133~nucleoside diphosphate biosynthetic process	2	1.28205	IPI00396910, IPI00551812
GOTERM_BP_FAT	GO:0043206~fibril organization	2	1.28205	IPI00201608, IPI00366944
GOTERM_CC_FAT	GO:0045261~proton-transporting ATP synthase complex, catalytic core F(1)	2	1.28205	IPI00396910, IPI00551812
GOTERM_CC_FAT	GO:0043256~laminin complex	2	1.28205	IPI00363849, IPI00365542
INTERPRO	IPR014746:Glutamine synthetase/guanido kinase, catalytic region	2	1.28205	IPI00470288, IPI00211053
SP_PIR_KEYWORDS	erythrocyte	2	1.28205	IPI00205036, IPI00230897
SP_PIR_KEYWORDS	cf(1)	2	1.28205	IPI00396910, IPI00551812
GOTERM_BP_FAT	GO:0046031~ADP metabolic process	2	1.28205	IPI00396910, IPI00551812
GOTERM_BP_FAT	GO:0006089~lactate metabolic process	2	1.28205	IPI00231783, IPI00197711
GOTERM_BP_FAT	GO:0019800~peptide cross-linking via chondroitin 4-sulfate glycosaminoglycan	2	1.28205	IPI00191090, IPI00199861
GOTERM_MF_FAT	GO:0004859~phospholipase inhibitor activity	2	1.28205	IPI00325146, IPI00231615
GOTERM_CC_FAT	GO:0008091~spectrin	2	1.28205	IPI00209258, IPI00373419
GOTERM_CC_FAT	GO:0000275~mitochondrial proton-transporting ATP synthase complex, catalytic core F(1)	2	1.28205	IPI00396910, IPI00551812
UP_SEQ_FEATURE	region of interest:Bait region	2	1.28205	IPI00212666, IPI00326140
UP_SEQ_FEATURE	repeat:25	2	1.28205	IPI00188524, IPI00328033
UP_SEQ_FEATURE	repeat:23	2	1.28205	IPI00188524, IPI00328033
UP_SEQ_FEATURE	repeat:24	2	1.28205	IPI00188524, IPI00328033
INTERPRO	IPR014837:EF-hand, Ca insensitive	2	1.28205	IPI00209258, IPI00213463
PIR_SUPERFAMILY	PIRSF001400:Enolase	2	1.28205	IPI00464815, IPI00231631
PIR_SUPERFAMILY	PIRSF001274:F-type ATP synthase, alpha/beta subunits/V-type ATPase, subunit B	2	1.28205	IPI00396910, IPI00551812
GOTERM_BP_FAT	GO:0009188~ribonucleoside diphosphate biosynthetic process	2	1.28205	IPI00396910, IPI00551812
GOTERM_BP_FAT	GO:0006172~ADP biosynthetic process	2	1.28205	IPI00396910, IPI00551812
GOTERM_BP_FAT	GO:0043589~skin morphogenesis	2	1.28205	IPI00188909, IPI00188921
GOTERM_BP_FAT	GO:0009136~purine nucleoside diphosphate biosynthetic process	2	1.28205	IPI00396910, IPI00551812
GOTERM_BP_FAT	GO:0009180~purine ribonucleoside diphosphate biosynthetic process	2	1.28205	IPI00396910, IPI00551812
SP_PIR_KEYWORDS	proteinase inhibitor	2	1.28205	IPI00212666, IPI00326140
SP_PIR_KEYWORDS	oxygen carrier	2	1.28205	IPI00205036, IPI00230897
SP_PIR_KEYWORDS	blood	2	1.28205	IPI00205036, IPI00230897
SP_PIR_KEYWORDS	bait region	2	1.28205	IPI00212666, IPI00326140
SP_PIR_KEYWORDS	Cyclosporin	2	1.28205	IPI00387771, IPI00393584
SMART	SM00539:NIDO	2	1.28205	IPI00231136, IPI00372786
GOTERM_CC_FAT	GO:0030935~sheet-forming collagen	2	1.28205	IPI00365380, IPI00780087
GOTERM_CC_FAT	GO:0000015~phosphopyruvate hydratase complex	2	1.28205	IPI00464815, IPI00231631
GOTERM_CC_FAT	GO:0005606~laminin-1 complex	2	1.28205	IPI00363849, IPI00365542
GOTERM_CC_FAT	GO:0045098~type III intermediate filament	2	1.28205	IPI00326582, IPI00230941
GOTERM_CC_FAT	GO:0005587~collagen type IV	2	1.28205	IPI00365380, IPI00780087
INTERPRO	IPR020003:ATPase, F1/V1/A1 complex, alpha/beta subunit, nucleotide-binding domain, active site	2	1.28205	IPI00396910, IPI00551812
INTERPRO	IPR000749:ATP:guanido phosphotransferase	2	1.28205	IPI00470288, IPI00211053
INTERPRO	IPR003886:Nidogen, extracellular region	2	1.28205	IPI00231136, IPI00372786
INTERPRO	IPR018177:L-lactate dehydrogenase, active site	2	1.28205	IPI00231783, IPI00197711
INTERPRO	IPR011304:L-lactate dehydrogenase	2	1.28205	IPI00231783, IPI00197711
INTERPRO	IPR001404:Heat shock protein Hsp90	2	1.28205	IPI00365985, IPI00210566
UP_SEQ_FEATURE	binding site:NAD or substrate	2	1.28205	IPI00231783, IPI00197711
UP_SEQ_FEATURE	repeat:27	2	1.28205	IPI00188524, IPI00328033
UP_SEQ_FEATURE	repeat:26	2	1.28205	IPI00188524, IPI00328033
UP_SEQ_FEATURE	region of interest:Nonhelical region (C-terminal)	2	1.28205	IPI00188909, IPI00205809
GOTERM_BP_FAT	GO:0032536~regulation of cell projection size	2	1.28205	IPI00231302, IPI00325609
GOTERM_BP_FAT	GO:0006603~phosphocreatine metabolic process	2	1.28205	IPI00470288, IPI00211053
GOTERM_MF_FAT	GO:0004634~phosphopyruvate hydratase activity	2	1.28205	IPI00464815, IPI00231631
GOTERM_MF_FAT	GO:0004459~L-lactate dehydrogenase activity	2	1.28205	IPI00231783, IPI00197711
GOTERM_MF_FAT	GO:0004457~lactate dehydrogenase activity	2	1.28205	IPI00231783, IPI00197711
GOTERM_MF_FAT	GO:0004111~creatine kinase activity	2	1.28205	IPI00470288, IPI00211053
SP_PIR_KEYWORDS	membrane-associated protein	2	1.28205	IPI00421888, IPI00471889
PIR_SUPERFAMILY	PIRSF002288:microtubule-associated protein MAP1B	2	1.28205	IPI00372009, IPI00198118
PIR_SUPERFAMILY	PIRSF002490:class I small leucine-rich proteoglycan, decorin/asporin/byglycan types	2	1.28205	IPI00191090, IPI00199861
GOTERM_CC_FAT	GO:0043259~laminin-10 complex	2	1.28205	IPI00363849, IPI00365542
INTERPRO	IPR000194:ATPase, F1/V1/A1 complex, alpha/beta subunit, nucleotide-binding domain	2	1.28205	IPI00396910, IPI00551812
INTERPRO	IPR019805:Heat shock protein Hsp90, conserved site	2	1.28205	IPI00365985, IPI00210566
INTERPRO	IPR012290:Fibrinogen, alpha/beta/gamma chain, coiled coil	2	1.28205	IPI00205389, IPI00202651
INTERPRO	IPR000793:ATPase, F1/V1/A1 complex, alpha/beta subunit, C-terminal	2	1.28205	IPI00396910, IPI00551812
INTERPRO	IPR004100:ATPase, F1/V1/A1 complex, alpha/beta subunit, N-terminal	2	1.28205	IPI00396910, IPI00551812
INTERPRO	IPR000941:Enolase	2	1.28205	IPI00464815, IPI00231631
INTERPRO	IPR001703:Alpha-fetoprotein	2	1.28205	IPI00191737, IPI00207668
GOTERM_BP_FAT	GO:0060272~embryonic skeletal joint morphogenesis	2	1.28205	IPI00205809, IPI00231489
GOTERM_BP_FAT	GO:0031133~regulation of axon diameter	2	1.28205	IPI00231302, IPI00325609
UP_SEQ_FEATURE	repeat:31	2	1.28205	IPI00188524, IPI00328033
UP_SEQ_FEATURE	repeat:41	2	1.28205	IPI00188524, IPI00328033
UP_SEQ_FEATURE	repeat:34	2	1.28205	IPI00188524, IPI00328033
UP_SEQ_FEATURE	repeat:29	2	1.28205	IPI00188524, IPI00328033
UP_SEQ_FEATURE	repeat:38	2	1.28205	IPI00188524, IPI00328033
UP_SEQ_FEATURE	region of interest:Nonhelical region (N-terminal)	2	1.28205	IPI00366944, IPI00188909
UP_SEQ_FEATURE	repeat:44	2	1.28205	IPI00188524, IPI00328033
UP_SEQ_FEATURE	repeat:32	2	1.28205	IPI00188524, IPI00328033
UP_SEQ_FEATURE	repeat:43	2	1.28205	IPI00188524, IPI00328033
UP_SEQ_FEATURE	repeat:30	2	1.28205	IPI00188524, IPI00328033
UP_SEQ_FEATURE	repeat:35	2	1.28205	IPI00188524, IPI00328033
UP_SEQ_FEATURE	repeat:39	2	1.28205	IPI00188524, IPI00328033
UP_SEQ_FEATURE	repeat:46	2	1.28205	IPI00188524, IPI00328033
UP_SEQ_FEATURE	repeat:28	2	1.28205	IPI00188524, IPI00328033
UP_SEQ_FEATURE	repeat:40	2	1.28205	IPI00188524, IPI00328033
UP_SEQ_FEATURE	cross-link:Isoglutamyl lysine isopeptide (Gln-Lys) (interchain with K-?)	2	1.28205	IPI00200757, IPI00231615
UP_SEQ_FEATURE	repeat:33	2	1.28205	IPI00188524, IPI00328033
UP_SEQ_FEATURE	repeat:42	2	1.28205	IPI00188524, IPI00328033
UP_SEQ_FEATURE	repeat:36	2	1.28205	IPI00188524, IPI00328033
GOTERM_CC_FAT	GO:0005584~collagen type I	2	1.28205	IPI00188909, IPI00188921
INTERPRO	IPR001363:Proteinase inhibitor I25C, fetuin, conserved site	2	1.28205	IPI00212708, IPI00327469
