# Supplementary material for: Proteomic and functional annotation analysis of injured peripheral nerves reveals ApoE as a protein upregulated by injury that is modulated by metformin treatment
Source: Mol Pain. 2013 Mar 26;9:14. doi: 10.1186/1744-8069-9-14 (PMC3623807; doi:10.1186/1744-8069-9-14)
Supplement: Additional file 3: Table S9 — List of all GO terms found in SNL or SNL + Metformin rat sciatic nerves that contain ApoE. Table S10. List of all GO terms containing ApoE by number of proteins found in SNL (injured) versus SNL + Metformin (Metformin). Figure 1 and 2. Graphs show Table 10 data in graphical form. [file 1744-8069-9-14-S3.xlsx]

## Sheet: Table 9
IPI00190701
apolipoprotein E
Rattus norvegicus
GO:0000902~cell morphogenesis
GO:0000904~cell morphogenesis involved in differentiation
GO:0001568~blood vessel development
GO:0001936~regulation of endothelial cell proliferation
GO:0001937~negative regulation of endothelial cell proliferation
GO:0001944~vasculature development
GO:0002021~response to dietary excess
GO:0003013~circulatory system process
GO:0003018~vascular process in circulatory system
GO:0006140~regulation of nucleotide metabolic process
GO:0006469~negative regulation of protein kinase activity
GO:0006638~neutral lipid metabolic process
GO:0006639~acylglycerol metabolic process
GO:0006641~triglyceride metabolic process
GO:0006662~glycerol ether metabolic process
GO:0006706~steroid catabolic process
GO:0006707~cholesterol catabolic process
GO:0006869~lipid transport
GO:0006873~cellular ion homeostasis
GO:0006874~cellular calcium ion homeostasis
GO:0006875~cellular metal ion homeostasis
GO:0006897~endocytosis
GO:0006898~receptor-mediated endocytosis
GO:0006916~anti-apoptosis
GO:0006917~induction of apoptosis
GO:0006979~response to oxidative stress
GO:0007166~cell surface receptor linked signal transduction
GO:0007186~G-protein coupled receptor protein signaling pathway
GO:0007242~intracellular signaling cascade
GO:0007263~nitric oxide mediated signal transduction
GO:0007264~small GTPase mediated signal transduction
GO:0007265~Ras protein signal transduction
GO:0007266~Rho protein signal transduction
GO:0007409~axonogenesis
GO:0008015~blood circulation
GO:0008202~steroid metabolic process
GO:0008203~cholesterol metabolic process
GO:0008285~negative regulation of cell proliferation
GO:0009057~macromolecule catabolic process
GO:0009611~response to wounding
GO:0009890~negative regulation of biosynthetic process
GO:0009891~positive regulation of biosynthetic process
GO:0009894~regulation of catabolic process
GO:0009896~positive regulation of catabolic process
GO:0010033~response to organic substance
GO:0010324~membrane invagination
GO:0010543~regulation of platelet activation
GO:0010544~negative regulation of platelet activation
GO:0010594~regulation of endothelial cell migration
GO:0010596~negative regulation of endothelial cell migration
GO:0010604~positive regulation of macromolecule metabolic process
GO:0010872~regulation of cholesterol esterification
GO:0010873~positive regulation of cholesterol esterification
GO:0010874~regulation of cholesterol efflux
GO:0010875~positive regulation of cholesterol efflux
GO:0010876~lipid localization
GO:0010894~negative regulation of steroid biosynthetic process
GO:0010941~regulation of cell death
GO:0010942~positive regulation of cell death
GO:0012502~induction of programmed cell death
GO:0014012~axon regeneration in the peripheral nervous system
GO:0015914~phospholipid transport
GO:0015918~sterol transport
GO:0016042~lipid catabolic process
GO:0016044~membrane organization
GO:0016125~sterol metabolic process
GO:0016127~sterol catabolic process
GO:0016192~vesicle-mediated transport
GO:0018904~organic ether metabolic process
GO:0019216~regulation of lipid metabolic process
GO:0019218~regulation of steroid metabolic process
GO:0019220~regulation of phosphate metabolic process
GO:0019725~cellular homeostasis
GO:0019932~second-messenger-mediated signaling
GO:0019934~cGMP-mediated signaling
GO:0019935~cyclic-nucleotide-mediated signaling
GO:0030003~cellular cation homeostasis
GO:0030005~cellular di-
tri-valent inorganic cation homeostasis
GO:0030030~cell projection organization
GO:0030162~regulation of proteolysis
GO:0030182~neuron differentiation
GO:0030193~regulation of blood coagulation
GO:0030195~negative regulation of blood coagulation
GO:0030301~cholesterol transport
GO:0030334~regulation of cell migration
GO:0030336~negative regulation of cell migration
GO:0030799~regulation of cyclic nucleotide metabolic process
GO:0030801~positive regulation of cyclic nucleotide metabolic process
GO:0030802~regulation of cyclic nucleotide biosynthetic process
GO:0030804~positive regulation of cyclic nucleotide biosynthetic process
GO:0030808~regulation of nucleotide biosynthetic process
GO:0030810~positive regulation of nucleotide biosynthetic process
GO:0030823~regulation of cGMP metabolic process
GO:0030825~positive regulation of cGMP metabolic process
GO:0030826~regulation of cGMP biosynthetic process
GO:0030828~positive regulation of cGMP biosynthetic process
GO:0031099~regeneration
GO:0031102~neuron projection regeneration
GO:0031103~axon regeneration
GO:0031175~neuron projection development
GO:0031328~positive regulation of cellular biosynthetic process
GO:0031329~regulation of cellular catabolic process
GO:0031331~positive regulation of cellular catabolic process
GO:0032101~regulation of response to external stimulus
GO:0032268~regulation of cellular protein metabolic process
GO:0032270~positive regulation of cellular protein metabolic process
GO:0032368~regulation of lipid transport
GO:0032370~positive regulation of lipid transport
GO:0032371~regulation of sterol transport
GO:0032373~positive regulation of sterol transport
GO:0032374~regulation of cholesterol transport
GO:0032376~positive regulation of cholesterol transport
GO:0032488~Cdc42 protein signal transduction
GO:0032768~regulation of monooxygenase activity
GO:0032770~positive regulation of monooxygenase activity
GO:0032803~regulation of low-density lipoprotein receptor catabolic process
GO:0032805~positive regulation of low-density lipoprotein receptor catabolic process
GO:0032989~cellular component morphogenesis
GO:0032990~cell part morphogenesis
GO:0033344~cholesterol efflux
GO:0033554~cellular response to stress
GO:0033673~negative regulation of kinase activity
GO:0033700~phospholipid efflux
GO:0034367~macromolecular complex remodeling
GO:0034368~protein-lipid complex remodeling
GO:0034369~plasma lipoprotein particle remodeling
GO:0034370~triglyceride-rich lipoprotein particle remodeling
GO:0034372~very-low-density lipoprotein particle remodeling
GO:0034374~low-density lipoprotein particle remodeling
GO:0034375~high-density lipoprotein particle remodeling
GO:0034377~plasma lipoprotein particle assembly
GO:0034380~high-density lipoprotein particle assembly
GO:0034381~lipoprotein particle clearance
GO:0034382~chylomicron remnant clearance
GO:0034384~high-density lipoprotein particle clearance
GO:0034447~very-low-density lipoprotein particle clearance
GO:0035150~regulation of tube size
GO:0040008~regulation of growth
GO:0040012~regulation of locomotion
GO:0040013~negative regulation of locomotion
GO:0040014~regulation of multicellular organism growth
GO:0042127~regulation of cell proliferation
GO:0042157~lipoprotein metabolic process
GO:0042158~lipoprotein biosynthetic process
GO:0042159~lipoprotein catabolic process
GO:0042176~regulation of protein catabolic process
GO:0042311~vasodilation
GO:0042325~regulation of phosphorylation
GO:0042592~homeostatic process
GO:0042632~cholesterol homeostasis
GO:0042981~regulation of apoptosis
GO:0043065~positive regulation of apoptosis
GO:0043066~negative regulation of apoptosis
GO:0043067~regulation of programmed cell death
GO:0043068~positive regulation of programmed cell death
GO:0043069~negative regulation of programmed cell death
GO:0043085~positive regulation of catalytic activity
GO:0043086~negative regulation of catalytic activity
GO:0043405~regulation of MAP kinase activity
GO:0043407~negative regulation of MAP kinase activity
GO:0043535~regulation of blood vessel endothelial cell migration
GO:0043537~negative regulation of blood vessel endothelial cell migration
GO:0043549~regulation of kinase activity
GO:0043691~reverse cholesterol transport
GO:0043933~macromolecular complex subunit organization
GO:0044092~negative regulation of molecular function
GO:0044093~positive regulation of molecular function
GO:0044265~cellular macromolecule catabolic process
GO:0045471~response to ethanol
GO:0045540~regulation of cholesterol biosynthetic process
GO:0045541~negative regulation of cholesterol biosynthetic process
GO:0045732~positive regulation of protein catabolic process
GO:0045833~negative regulation of lipid metabolic process
GO:0045834~positive regulation of lipid metabolic process
GO:0045859~regulation of protein kinase activity
GO:0045862~positive regulation of proteolysis
GO:0045935~positive regulation of nucleobase
nucleoside
nucleotide and nucleic acid metabolic process
GO:0045939~negative regulation of steroid metabolic process
GO:0045940~positive regulation of steroid metabolic process
GO:0045981~positive regulation of nucleotide metabolic process
GO:0046486~glycerolipid metabolic process
GO:0046890~regulation of lipid biosynthetic process
GO:0048514~blood vessel morphogenesis
GO:0048666~neuron development
GO:0048667~cell morphogenesis involved in neuron differentiation
GO:0048678~response to axon injury
GO:0048812~neuron projection morphogenesis
GO:0048844~artery morphogenesis
GO:0048858~cell projection morphogenesis
GO:0048878~chemical homeostasis
GO:0050801~ion homeostasis
GO:0050810~regulation of steroid biosynthetic process
GO:0050818~regulation of coagulation
GO:0050819~negative regulation of coagulation
GO:0050865~regulation of cell activation
GO:0050866~negative regulation of cell activation
GO:0050880~regulation of blood vessel size
GO:0050999~regulation of nitric-oxide synthase activity
GO:0051000~positive regulation of nitric-oxide synthase activity
GO:0051043~regulation of membrane protein ectodomain proteolysis
GO:0051044~positive regulation of membrane protein ectodomain proteolysis
GO:0051050~positive regulation of transport
GO:0051055~negative regulation of lipid biosynthetic process
GO:0051173~positive regulation of nitrogen compound metabolic process
GO:0051174~regulation of phosphorus metabolic process
GO:0051235~maintenance of location
GO:0051241~negative regulation of multicellular organismal process
GO:0051247~positive regulation of protein metabolic process
GO:0051270~regulation of cell motion
GO:0051271~negative regulation of cell motion
GO:0051338~regulation of transferase activity
GO:0051341~regulation of oxidoreductase activity
GO:0051348~negative regulation of transferase activity
GO:0051353~positive regulation of oxidoreductase activity
GO:0051651~maintenance of location in cell
GO:0055065~metal ion homeostasis
GO:0055066~di-
tri-valent inorganic cation homeostasis
GO:0055074~calcium ion homeostasis
GO:0055080~cation homeostasis
GO:0055082~cellular chemical homeostasis
GO:0055088~lipid homeostasis
GO:0055092~sterol homeostasis
GO:0060548~negative regulation of cell death
GO:0065003~macromolecular complex assembly
GO:0065005~protein-lipid complex assembly
GO:0005576~extracellular region
GO:0005615~extracellular space
GO:0005768~endosome
GO:0005770~late endosome
GO:0005794~Golgi apparatus
GO:0005886~plasma membrane
GO:0009897~external side of plasma membrane
GO:0009986~cell surface
GO:0019897~extrinsic to plasma membrane
GO:0019898~extrinsic to membrane
GO:0030425~dendrite
GO:0031232~extrinsic to external side of plasma membrane
GO:0032994~protein-lipid complex
GO:0034358~plasma lipoprotein particle
GO:0034361~very-low-density lipoprotein particle
GO:0034362~low-density lipoprotein particle
GO:0034363~intermediate-density lipoprotein particle
GO:0034364~high-density lipoprotein particle
GO:0034385~triglyceride-rich lipoprotein particle
GO:0042627~chylomicron
GO:0042995~cell projection
GO:0043005~neuron projection
GO:0043025~cell soma
GO:0044421~extracellular region part
GO:0044459~plasma membrane part
GO:0001540~beta-amyloid binding
GO:0001871~pattern binding
GO:0005319~lipid transporter activity
GO:0005539~glycosaminoglycan binding
GO:0005543~phospholipid binding
GO:0008034~lipoprotein binding
GO:0008047~enzyme activator activity
GO:0008092~cytoskeletal protein binding
GO:0008201~heparin binding
GO:0008289~lipid binding
GO:0015248~sterol transporter activity
GO:0016209~antioxidant activity
GO:0017127~cholesterol transporter activity
GO:0030246~carbohydrate binding
GO:0030247~polysaccharide binding
GO:0042802~identical protein binding
GO:0042803~protein homodimerization activity
GO:0043167~ion binding
GO:0043169~cation binding
GO:0046872~metal ion binding
GO:0046911~metal chelating activity
GO:0046982~protein heterodimerization activity
GO:0046983~protein dimerization activity
GO:0048156~tau protein binding
GO:0050750~low-density lipoprotein receptor binding
GO:0060228~phosphatidylcholine-sterol O-acyltransferase activator activity
GO:0070325~lipoprotein receptor binding
GO:0070326~very-low-density lipoprotein receptor binding
chylomicron
direct protein sequencing
hdl
heparin-binding
lipid binding
lipid transport
lipoprotein
phosphoprotein
repeat
Secreted
signal
transport
vldl

## Sheet: Table 10
Term	Injured	Metformin
GO:0005576~extracellular region	58	55
GO:0044421~extracellular region part	46	47
GO:0005886~plasma membrane	51	39
GO:0005615~extracellular space	27	24
GO:0010033~response to organic substance	30	22
GO:0043933~macromolecular complex subunit organization	23	21
GO:0009611~response to wounding	18	20
GO:0042995~cell projection	30	18
GO:0008092~cytoskeletal protein binding	23	17
GO:0042802~identical protein binding	18	14
GO:0032989~cellular component morphogenesis	15	14
GO:0010941~regulation of cell death	16	13
GO:0043067~regulation of programmed cell death	16	13
GO:0042981~regulation of apoptosis	15	13
GO:0043005~neuron projection	17	11
GO:0030030~cell projection organization	13	11
GO:0000902~cell morphogenesis	12	11
GO:0030246~carbohydrate binding	12	10
GO:0046983~protein dimerization activity	12	10
GO:0000904~cell morphogenesis involved in differentiation	10	10
GO:0001568~blood vessel development	10	10
GO:0001944~vasculature development	10	10
GO:0030182~neuron differentiation		10
GO:0008289~lipid binding	11	9
GO:0042803~protein homodimerization activity	11	8
GO:0003013~circulatory system process	8	7
GO:0008015~blood circulation	8	7
GO:0001871~pattern binding	7	7
GO:0005539~glycosaminoglycan binding	7	7
GO:0030247~polysaccharide binding	7	7
GO:0031099~regeneration	5	7
GO:0016044~membrane organization		7
GO:0031175~neuron projection development		7
GO:0005543~phospholipid binding	7	6
GO:0048514~blood vessel morphogenesis	7	6
GO:0048667~cell morphogenesis involved in neuron differentiation	7	6
GO:0007409~axonogenesis		6
GO:0048812~neuron projection morphogenesis		6
GO:0008201~heparin binding	4	5
GO:0050818~regulation of coagulation	4	3
GO:0007266~Rho protein signal transduction	3	3
GO:0050819~negative regulation of coagulation	3	3
GO:0014012~axon regeneration in the peripheral nervous system		3
GO:0031102~neuron projection regeneration		3
GO:0031103~axon regeneration		3
GO:0045834~positive regulation of lipid metabolic process		3
GO:0048678~response to axon injury		3
GO:0043167~ion binding	48
GO:0043169~cation binding	47
GO:0046872~metal ion binding	47
GO:0042592~homeostatic process	17
GO:0019725~cellular homeostasis	14
GO:0009986~cell surface	12
GO:0048878~chemical homeostasis	12
GO:0033554~cellular response to stress	11
GO:0006873~cellular ion homeostasis	10
GO:0043066~negative regulation of apoptosis	10
GO:0043069~negative regulation of programmed cell death	10
GO:0050801~ion homeostasis	10
GO:0055082~cellular chemical homeostasis	10
GO:0006979~response to oxidative stress	8
GO:0043025~cell soma	8
GO:0032101~regulation of response to external stimulus	6
GO:0006469~negative regulation of protein kinase activity	4
GO:0033673~negative regulation of kinase activity	4
GO:0042632~cholesterol homeostasis	4
GO:0051271~negative regulation of cell motion	4
GO:0051348~negative regulation of transferase activity	4
GO:0055088~lipid homeostasis	4
GO:0055092~sterol homeostasis	4
GO:0001936~regulation of endothelial cell proliferation	3
GO:0001937~negative regulation of endothelial cell proliferation	3
GO:0030193~regulation of blood coagulation	3
GO:0051235~maintenance of location	3
GO:0051651~maintenance of location in cell	3
GO:0048156~tau protein binding	2
