# Supplementary material for: Proteomic and functional annotation analysis of injured peripheral nerves reveals ApoE as a protein upregulated by injury that is modulated by metformin treatment
Source: Mol Pain. 2013 Mar 26;9:14. doi: 10.1186/1744-8069-9-14 (PMC3623807; doi:10.1186/1744-8069-9-14)
Supplement: Additional file 4: Table S11 — Proteins identified from SNL (injured) or sham (control) sciatic nerves that were nascently synthesized, defined by incorporation of AHA. Peptide numbers per protein are listed. ApoE is in red. [file 1744-8069-9-14-S4.xlsx]

## Sheet: Table 11
Identified Proteins	Accession Number	Molecular Weight	Control	Injured
394 kDa protein	IPI00210360	394 kDa	1	2
Actin, alpha skeletal muscle	IPI00189813	42 kDa	1	1
Apolipoprotein E	IPI00190701	36 kDa	0	2
arginyl-tRNA synthetase	IPI00869528	76 kDa	0	1
Ba1-667	IPI00196656	107 kDa	0	1
Decorin	IPI00199861	40 kDa	1	0
Isoform 1 of Glial fibrillary acidic protein	IPI00190943	50 kDa	0	1
Isoform 1 of Periaxin	IPI00328033	146 kDa	0	1
Isoform 1 of Tubulin beta-5 chain	IPI00197579	50 kDa	1	3
Isoform 5 of Myelin basic protein S	IPI00231265	17 kDa	1	2
Myelin protein P0	IPI00326923	28 kDa	1	2
Peptidyl-prolyl cis-trans isomerase A	IPI00387771	18 kDa	1	0
Prolargin	IPI00190287	43 kDa	1	0
similar to AHNAK nucleoprotein isoform 1	IPI00207069	321 kDa	0	1
